# Supplementary material for: Shared genetic architecture between attention-deficit/hyperactivity disorder and lifespan
Source: Neuropsychopharmacology. 2023 Mar 11;48(7):981–90. doi: 10.1038/s41386-023-01555-x (PMC10209393; doi:10.1038/s41386-023-01555-x)
Supplement: Supplementary file 2 — Supplementary Tables [file 41386_2023_1555_MOESM2_ESM.xlsx]

## Sheet: Supp_Table_2
Supplementary Table 2. All SNPs jointly associated with ADHD and parental lifespan having a conjFDR <0.1 and r2≧0.6 with one of the independent significant SNPs
ANNOVAR = functional variant classification based on position in or outside of a gene; CADD = Combined Annotation-Dependent depletion score, which predict how deleterious the SNP effect is on protein structure/function, in bold scores > 12.37 suggesting high deleteriousness ; RBD= RegulomeDB scores predict likelihood of regulatory functionality, in bold scores lower than 3 that indicate higher li…
SNP	CHR	POSITION	Reference allele	Minor allele	MAF	IndSigSNP	Genomic Locus	r2	Nearest gene	Distance	ANNOVAR	CADD	RDB	min ChrState	common ChrState	Effect allele	beta ADHD	P-value ADHD	beta PLS	P-value PLS	conjFDR ADHD_PLS
rs3001723	1	44037685	G	A	0.326	rs11210887	1	0.903356	PTPRF	0	intronic	2.712	5	4	4	A	0.0908	4.94e-10	-0.0158727	0.000149632	0.0206939
rs11210887	1	44076019	G	A	0.336	rs11210887	1	1	PTPRF	0	intronic	12.97	6	4	4	A	-0.0930038	1.48e-10	0.0161293	0.000121723	0.018011
rs549845	1	44076469	G	A	0.336	rs11210887	1	1	PTPRF	0	intronic	2.649	7	4	4	A	-0.0932014	1.381e-10	0.0161269	0.000122617	0.0181048
rs499257	1	44078384	T	C	0.3628	rs11210887	1	0.882293	PTPRF	0	intronic	7.487	5	4	5	T	0.0828971	5.496e-09	-0.0149915	0.000267475	0.0304205
rs603542	1	44079411	T	C	0.3618	rs11210887	1	0.886145	PTPRF	0	intronic	4.588	4	4	4	T	0.0835044	4.337e-09	-0.0151477	0.000229857	0.0275721
rs653953	1	44083015	G	A	0.3559	rs11210887	1	0.85797	PTPRF	0	intronic	6.128	2b	4	4	A	-0.0816006	9.588e-09	0.0148872	0.000319126	0.033993
rs2970610	1	44097530	T	C	0.3618	rs11210887	1	0.886145	PTPRF	8186	intergenic	2.09	6	5	15	T	0.0827958	5.564e-09	-0.0146938	0.000373685	0.0376543
rs11210892	1	44100084	G	A	0.3618	rs11210887	1	0.886145	PTPRF	10740	intergenic	6.88	5	5	15	A	-0.0826971	5.756e-09	0.0153463	0.000181747	0.0236034
rs2367724	1	44107428	C	T	0.3588	rs11210887	1	0.846974	KDM4A	8400	intergenic	1.168	6	5	15	T	-0.0834033	4.193e-09	0.0154326	0.000185264	0.0238903
rs17646665	1	109912051	A	G	0.05268	rs2272272	2	0.980593	SORT1	0	intronic	8.138	1f	2	5	A	-0.0943986	0.0003213	-0.0289712	0.000221465	0.0488177
rs2272272	1	110009802	G	A	0.05169	rs2272272	2	1	SYPL2	0	intronic	22.2	NA	1	13	A	0.0960009	0.0002625	0.0279351	0.000549804	0.047729
rs2947411	2	614168	A	G	0.173	rs7563362	3	0.763418	AC093326.3	36022	intergenic	4.287	NA	5	15	A	-0.0591981	0.001082	0.0240871	2.0079e-06	0.0999549
rs7567570	2	615140	T	C	0.17	rs7563362	3	0.739806	AC093326.3	36994	intergenic	0.362	7	5	15	T	-0.0596969	0.001014	0.0240954	2.09081e-06	0.0961111
rs7563362	2	620297	A	G	0.1461	rs7563362	3	1	AC093326.3	42151	intergenic	0.041	5	2	15	A	-0.0734959	0.0002352	0.0194248	0.000442615	0.041817
rs939584	2	621558	C	T	0.17	rs7563362	3	0.739806	AC093326.3	43412	intergenic	2.347	NA	5	15	T	0.064401	0.0004128	-0.0248931	9.63093e-07	0.0568374
rs6717005	2	621910	A	C	0.17	rs7563362	3	0.739806	AC093326.3	43764	intergenic	0.845	5	5	15	A	-0.0641972	0.0004315	0.024798	1.12804e-06	0.0583102
rs1320332	2	621954	T	C	0.172	rs7563362	3	0.72933	AC093326.3	43808	intergenic	3.593	NA	5	15	T	-0.0641013	0.0004348	0.0242902	1.79854e-06	0.0585634
rs1320330	2	622225	T	G	0.17	rs7563362	3	0.739806	AC093326.3	44079	intergenic	0.549	NA	5	15	T	-0.0643999	0.0004105	0.0246393	1.24914e-06	0.0566517
rs939583	2	622531	C	T	0.17	rs7563362	3	0.739806	AC093326.3	44385	intergenic	0.667	NA	5	15	T	0.0645979	0.0003934	-0.0246341	1.31262e-06	0.0552374
rs939582	2	622723	A	G	0.17	rs7563362	3	0.739806	AC093326.3	44577	intergenic	3.04	NA	5	15	A	-0.0643999	0.0004105	0.0247277	1.168e-06	0.0566517
rs2867125	2	622827	T	C	0.17	rs7563362	3	0.739806	TMEM18	44507	intergenic	0.015	5	5	15	T	-0.0649013	0.0003691	0.0247732	1.11546e-06	0.0531182
rs2867124	2	622857	A	G	0.17	rs7563362	3	0.739806	TMEM18	44477	intergenic	8.449	NA	5	15	A	-0.0643999	0.0004088	0.0245765	1.38935e-06	0.0565138
rs4854339	2	623212	T	C	0.17	rs7563362	3	0.739806	TMEM18	44122	intergenic	2.843	5	5	15	T	-0.0643999	0.0004092	0.0246434	1.30374e-06	0.0565463
rs4854340	2	623216	G	A	0.169	rs7563362	3	0.732685	TMEM18	44118	intergenic	4.84	5	5	15	A	0.0636975	0.0004958	-0.024618	1.33998e-06	0.0634265
rs939581	2	623224	C	T	0.169	rs7563362	3	0.732685	TMEM18	44110	intergenic	1.718	NA	5	15	T	0.0636975	0.0004958	-0.0254059	6.81293e-07	0.0634265
rs11127483	2	623691	G	A	0.17	rs7563362	3	0.739806	TMEM18	43643	intergenic	3.635	5	5	15	A	0.064401	0.0004127	-0.0250177	8.76546e-07	0.0568294
rs11687052	2	623740	A	G	0.17	rs7563362	3	0.739806	TMEM18	43594	intergenic	0.869	5	5	15	A	-0.0643999	0.0004116	0.0247049	1.19673e-06	0.0567407
rs11127484	2	623798	T	C	0.17	rs7563362	3	0.739806	TMEM18	43536	intergenic	5.336	5	5	15	T	-0.0643999	0.0004116	0.0243174	1.74597e-06	0.0567407
rs6719518	2	623935	C	T	0.17	rs7563362	3	0.739806	TMEM18	43399	intergenic	0.515	5	5	15	T	0.064401	0.0004097	-0.0248644	1.0202e-06	0.0565869
rs6728726	2	623976	T	C	0.17	rs7563362	3	0.739806	TMEM18	43358	intergenic	5.926	5	5	15	T	-0.0643999	0.0004114	0.0248253	1.08244e-06	0.0567245
rs6711039	2	624084	G	A	0.17	rs7563362	3	0.739806	TMEM18	43250	intergenic	1.282	5	5	15	A	0.064401	0.0004123	-0.0247816	1.10798e-06	0.0567972
rs6731872	2	624205	T	G	0.17	rs7563362	3	0.739806	TMEM18	43129	intergenic	1.107	5	5	15	T	-0.0652001	0.0003505	0.0247849	1.12547e-06	0.0513997
rs6711254	2	624210	G	A	0.17	rs7563362	3	0.739806	TMEM18	43124	intergenic	3.101	5	5	15	A	0.0650009	0.000366	-0.0247549	1.1848e-06	0.0528379
rs2867122	2	624581	A	C	0.17	rs7563362	3	0.739806	TMEM18	42753	intergenic	4.741	NA	5	15	A	-0.0643999	0.0004121	0.0247303	1.20732e-06	0.056781
rs2903492	2	624678	G	A	0.17	rs7563362	3	0.739806	TMEM18	42656	intergenic	1.118	NA	5	15	A	0.0641009	0.0004381	-0.0246893	1.26026e-06	0.0588148
rs7576624	2	625029	C	T	0.17	rs7563362	3	0.739806	TMEM18	42305	intergenic	1.763	5	5	15	T	0.064401	0.0004118	-0.0247263	1.21796e-06	0.0567568
rs12476198	2	625347	T	C	0.17	rs7563362	3	0.739806	TMEM18	41987	intergenic	2.79	5	5	15	T	-0.0646025	0.0003992	0.0247239	1.23405e-06	0.0557239
rs6744646	2	628504	A	G	0.171	rs7563362	3	0.722221	TMEM18	38830	intergenic	0.286	4	2	15	A	-0.0635044	0.0005316	0.0276904	6.00482e-08	0.0661077
rs6744653	2	628524	A	G	0.171	rs7563362	3	0.722221	TMEM18	38810	intergenic	3.501	4	2	15	A	-0.0638028	0.0005039	0.0277211	5.80574e-08	0.0640496
rs6739303	2	628749	C	T	0.174	rs7563362	3	0.733494	TMEM18	38585	intergenic	4.557	3a	1	15	T	0.065104	0.0003776	-0.0278585	5.16223e-08	0.0538749
rs12463617	2	629244	A	C	0.173	rs7563362	3	0.711964	TMEM18	38090	intergenic	7.552	2b	1	15	A	-0.065104	0.0004736	0.0272348	1.01305e-07	0.0616649
rs6743060	2	629510	C	A	0.174	rs7563362	3	0.694864	TMEM18	37824	intergenic	0.008	7	5	15	A	0.0625991	0.0006488	-0.0270344	1.22285e-07	0.0743428
rs6748821	2	629601	A	G	0.174	rs7563362	3	0.694864	TMEM18	37733	intergenic	0.194	6	5	15	A	-0.0626949	0.000643	0.0270377	1.18462e-07	0.0739433
rs6752706	2	629831	T	C	0.174	rs7563362	3	0.694864	TMEM18	37503	intergenic	6.492	6	5	15	T	-0.0626949	0.0006323	0.0273873	7.86476e-08	0.0731969
rs12995480	2	629881	T	C	0.174	rs7563362	3	0.694864	TMEM18	37453	intergenic	3.672	7	5	15	T	-0.0628014	0.0006292	0.0273301	9.08868e-08	0.0729783
rs6732471	2	629914	G	A	0.174	rs7563362	3	0.694864	TMEM18	37420	intergenic	0.277	7	5	15	A	0.0627964	0.0006255	-0.0268949	1.37176e-07	0.072716
rs12995666	2	629959	T	C	0.174	rs7563362	3	0.694864	TMEM18	37375	intergenic	6.248	6	5	15	T	-0.0620031	0.0007291	0.0269826	1.24837e-07	0.0795335
rs13007080	2	630024	A	C	0.172	rs7563362	3	0.6809	TMEM18	37310	intergenic	0.042	5	5	15	A	-0.063302	0.0005952	0.0270763	1.13657e-07	0.0705075
rs73139123	2	630075	C	T	0.172	rs7563362	3	0.6809	TMEM18	37259	intergenic	2.112	5	5	15	T	0.0630969	0.0006214	-0.0282899	2.80976e-08	0.0724235
rs12997450	2	630113	C	T	0.172	rs7563362	3	0.6809	TMEM18	37221	intergenic	0.148	5	5	15	T	0.0632001	0.000617	-0.0268534	1.45809e-07	0.0721074
rs6725549	2	630323	C	A	0.174	rs7563362	3	0.694864	TMEM18	37011	intergenic	1.909	7	5	15	A	0.0627964	0.0006195	-0.0267248	1.69465e-07	0.0722873
rs6731348	2	630339	A	C	0.175	rs7563362	3	0.701908	TMEM18	36995	intergenic	6.206	6	5	15	A	-0.0630996	0.0005846	0.0269388	1.28695e-07	0.0697629
rs6725686	2	630436	C	A	0.174	rs7563362	3	0.694864	TMEM18	36898	intergenic	5.469	7	5	15	A	0.063003	0.0006052	-0.0267619	1.64279e-07	0.0712485
rs6735024	2	630509	T	C	0.174	rs7563362	3	0.694864	TMEM18	36825	intergenic	0.577	7	5	15	T	-0.0626949	0.0006363	0.0267854	1.58394e-07	0.0734774
rs6735049	2	630569	T	C	0.174	rs7563362	3	0.694864	TMEM18	36765	intergenic	0.459	7	5	15	T	-0.063302	0.0005655	0.0265465	2.31043e-07	0.0684852
rs5017303	2	630995	T	G	0.174	rs7563362	3	0.694864	TMEM18	36339	intergenic	4.91	5	5	15	T	-0.065798	0.0003437	0.0270336	1.27048e-07	0.0507534
rs5017301	2	631096	G	A	0.174	rs7563362	3	0.694864	TMEM18	36238	intergenic	0.442	6	5	15	A	0.064401	0.0004678	-0.0269003	1.48751e-07	0.0611911
rs7579427	2	631183	C	A	0.174	rs7563362	3	0.694864	TMEM18	36151	intergenic	2.173	6	5	15	A	0.0627964	0.000642	-0.0269125	1.48701e-07	0.0738741
rs7588007	2	631255	T	C	0.174	rs7563362	3	0.694864	TMEM18	36079	intergenic	4.686	6	5	15	T	-0.0636003	0.0005284	0.0269654	1.33569e-07	0.0658754
rs7569102	2	631335	G	T	0.174	rs7563362	3	0.694864	TMEM18	35999	intergenic	0.163	7	5	15	T	0.0636037	0.0005263	-0.0268501	1.50873e-07	0.0657223
rs7569210	2	631462	G	A	0.174	rs7563362	3	0.694864	TMEM18	35872	intergenic	1.724	6	5	15	A	0.0636037	0.0005238	-0.0268923	1.44121e-07	0.0655392
rs7585056	2	631528	A	G	0.174	rs7563362	3	0.694864	TMEM18	35806	intergenic	0.378	6	5	15	A	-0.0636003	0.0005245	0.0268175	1.62831e-07	0.0655905
rs7579971	2	631603	C	T	0.174	rs7563362	3	0.694864	TMEM18	35731	intergenic	0.714	6	5	15	T	0.0633972	0.0005463	-0.0263026	2.64026e-07	0.0671567
rs10865548	2	631606	A	G	0.174	rs7563362	3	0.694864	TMEM18	35728	intergenic	5.036	6	5	15	A	-0.0633978	0.0005458	0.0266779	1.80047e-07	0.0671215
rs10865549	2	631759	G	A	0.173	rs7563362	3	0.699861	TMEM18	35575	intergenic	3.058	7	5	15	A	0.0636975	0.0005205	-0.026873	1.46761e-07	0.0652961
rs11127485	2	632028	C	T	0.173	rs7563362	3	0.699861	TMEM18	35306	intergenic	6.855	6	5	15	T	0.0636975	0.0005172	-0.0264436	2.32739e-07	0.0650515
rs11127486	2	632101	C	T	0.173	rs7563362	3	0.699861	TMEM18	35233	intergenic	3.737	7	5	15	T	0.0636975	0.000516	-0.026818	1.59224e-07	0.0649622
rs13021737	2	632348	A	G	0.174	rs7563362	3	0.694864	TMEM18	34986	intergenic	3.478	6	5	15	A	-0.0636962	0.0005157	0.0268916	1.49419e-07	0.0649398
rs13027828	2	632379	T	G	0.174	rs7563362	3	0.694864	TMEM18	34955	intergenic	0.93	6	5	15	T	-0.0638028	0.0005075	0.0270073	1.27715e-07	0.0643234
rs13028252	2	632529	T	C	0.173	rs7563362	3	0.687861	TMEM18	34805	intergenic	4.304	6	5	15	T	-0.0628014	0.0006407	0.026953	1.36574e-07	0.0737839
rs13012571	2	632550	C	T	0.173	rs7563362	3	0.687861	TMEM18	34784	intergenic	3.335	7	5	15	T	0.0627964	0.0006406	-0.0268116	1.59289e-07	0.073777
rs13022337	2	632609	A	G	0.172	rs7563362	3	0.674062	TMEM18	34725	intergenic	0.263	6	5	15	A	-0.0665993	0.0003443	0.0269759	1.37859e-07	0.0508066
rs13013021	2	632723	C	T	0.174	rs7563362	3	0.694864	TMEM18	34611	intergenic	0.324	7	5	15	T	0.0636975	0.0005104	-0.0269457	1.38783e-07	0.0645425
rs34119520	2	632760	T	C	0.174	rs7563362	3	0.694864	TMEM18	34574	intergenic	9.009	6	5	15	T	-0.0636962	0.0005118	0.0269413	1.35778e-07	0.0646479
rs12993295	2	632808	G	T	0.174	rs7563362	3	0.694864	TMEM18	34526	intergenic	4.678	7	5	15	T	0.0636975	0.0005108	-0.0268865	1.44991e-07	0.0645727
rs35802221	2	632904	A	G	0.17	rs7563362	3	0.667099	TMEM18	34430	intergenic	0.477	6	5	15	A	-0.0666955	0.0003075	0.0269064	1.46116e-07	0.0475569
rs62105303	2	632922	G	A	0.17	rs7563362	3	0.667099	TMEM18	34412	intergenic	0.846	6	5	15	A	0.0666956	0.0003085	-0.0267623	1.71339e-07	0.0476501
rs62105304	2	632925	A	G	0.17	rs7563362	3	0.667099	TMEM18	34409	intergenic	4.423	6	5	15	A	-0.0666955	0.0003084	0.0268815	1.49528e-07	0.0476408
rs6548238	2	634905	T	C	0.174	rs7563362	3	0.694864	TMEM18	32429	intergenic	1.787	4	2	15	T	-0.0641013	0.0004709	0.026617	1.96966e-07	0.061445
rs6548239	2	635154	G	A	0.174	rs7563362	3	0.694864	TMEM18	32180	intergenic	0.041	4	2	15	A	0.0638007	0.0004978	-0.0269536	1.37495e-07	0.0635813
rs6734363	2	635200	G	A	0.174	rs7563362	3	0.694864	TMEM18	32134	intergenic	0.172	2c	2	15	A	0.0638007	0.0005027	-0.0269191	1.42642e-07	0.063958
rs6755502	2	635721	T	C	0.174	rs7563362	3	0.694864	TMEM18	31613	intergenic	4.794	3a	5	15	T	-0.0638028	0.0004997	0.0268261	1.40672e-07	0.0637278
rs6746275	2	635857	C	A	0.173	rs7563362	3	0.687861	TMEM18	31477	intergenic	0.631	4	5	15	A	0.0639039	0.0005342	-0.0269566	1.2603e-07	0.0662953
rs6751994	2	635866	A	G	0.173	rs7563362	3	0.687861	TMEM18	31468	intergenic	4.318	3a	5	15	A	-0.0638987	0.0005337	0.027035	1.16083e-07	0.0662593
rs6749375	2	636017	C	T	0.174	rs7563362	3	0.694864	TMEM18	31317	intergenic	1.813	4	5	15	T	0.0639977	0.0004854	-0.0271136	1.04314e-07	0.0626112
rs35142762	2	636790	T	C	0.174	rs7563362	3	0.694864	TMEM18	30544	intergenic	7.027	3a	1	15	T	0.0638007	0.0005073	-0.0268252	1.48688e-07	0.0643083
rs6548240	2	636929	C	A	0.1759	rs7563362	3	0.685017	TMEM18	30405	intergenic	1.283	4	1	2	A	0.0645041	0.0004297	-0.0259779	3.51813e-07	0.0581712
rs13387939	2	637498	C	A	0.174	rs7563362	3	0.694864	TMEM18	29836	intergenic	2.945	4	2	14	A	0.0641009	0.0004666	-0.0267059	1.65242e-07	0.0610923
rs13396119	2	637508	T	C	0.174	rs7563362	3	0.694864	TMEM18	29826	intergenic	2.047	2b	2	14	T	-0.0641013	0.0004695	0.0266719	1.71319e-07	0.0613305
rs13388043	2	637597	C	T	0.174	rs7563362	3	0.694864	TMEM18	29737	intergenic	4.015	4	2	14	T	0.0632001	0.0005799	-0.0268667	1.35333e-07	0.0694524
rs13393304	2	637830	A	G	0.174	rs7563362	3	0.694864	TMEM18	29504	intergenic	4.373	2b	5	14	A	-0.0643999	0.0004361	0.0266412	1.66736e-07	0.0586627
rs4854343	2	638107	G	A	0.173	rs7563362	3	0.687861	TMEM18	29227	intergenic	0.613	4	5	14	A	0.0645041	0.0004345	-0.0268604	1.33711e-07	0.0585405
rs4854344	2	638144	G	T	0.174	rs7563362	3	0.694864	TMEM18	29190	intergenic	0.286	5	5	14	T	0.0642041	0.0004553	-0.0269463	1.20507e-07	0.0601496
rs4854345	2	638190	A	G	0.173	rs7563362	3	0.687861	TMEM18	29144	intergenic	3.01	5	5	14	A	-0.0643999	0.0004432	0.0267337	1.54384e-07	0.0591996
rs7561556	2	638560	T	C	0.173	rs7563362	3	0.687861	TMEM18	28774	intergenic	0.146	6	5	14	T	-0.0641972	0.0004738	0.0265445	1.94504e-07	0.0616811
rs4854346	2	638918	A	C	0.173	rs7563362	3	0.687861	TMEM18	28416	intergenic	5.771	7	5	14	A	-0.0643999	0.0004432	0.0266619	1.71318e-07	0.0591996
rs7564711	2	639061	T	G	0.171	rs7563362	3	0.685884	TMEM18	28273	intergenic	2.618	6	5	14	T	-0.0662039	0.0003562	0.0261283	2.89162e-07	0.0519358
rs11127487	2	639900	C	T	0.174	rs7563362	3	0.694864	TMEM18	27434	intergenic	0.625	7	5	14	T	0.0638007	0.000492	-0.0267413	1.54348e-07	0.0631306
rs10166979	2	640701	A	G	0.174	rs7563362	3	0.694864	TMEM18	26633	intergenic	3.974	5	5	14	A	-0.0638028	0.0004946	0.0267287	1.56433e-07	0.0633333
rs4854347	2	641159	A	C	0.174	rs7563362	3	0.694864	TMEM18	26175	intergenic	0.874	7	5	14	A	-0.0638028	0.0004942	0.026798	1.41269e-07	0.0633022
rs10865550	2	641718	T	G	0.174	rs7563362	3	0.694864	TMEM18	25616	intergenic	1.764	4	7	14	T	-0.0640053	0.0004732	0.0267206	1.57635e-07	0.0616324
rs12714413	2	642253	T	C	0.174	rs7563362	3	0.694864	TMEM18	25081	intergenic	0.41	5	7	14	T	-0.0638028	0.0004978	0.026708	1.59925e-07	0.0635813
rs13391851	2	642467	A	G	0.173	rs7563362	3	0.687861	TMEM18	24867	intergenic	1.287	7	5	14	A	-0.0643039	0.0004504	0.0266352	1.76233e-07	0.0597353
rs7591067	2	642846	G	A	0.174	rs7563362	3	0.694864	TMEM18	24488	intergenic	0.257	5	5	14	A	0.0638007	0.0004984	-0.0266936	1.6238e-07	0.0636276
rs7560127	2	643315	T	C	0.174	rs7563362	3	0.694864	TMEM18	24019	intergenic	3.214	5	5	14	T	-0.0638028	0.0005001	0.0267465	1.52785e-07	0.0637585
rs7594220	2	643320	G	A	0.174	rs7563362	3	0.694864	TMEM18	24014	intergenic	0.068	5	5	14	A	0.0635005	0.000529	-0.026584	1.84778e-07	0.0659191
rs7604752	2	643428	C	A	0.174	rs7563362	3	0.694864	TMEM18	23906	intergenic	1.853	5	5	14	A	0.0638007	0.0004998	-0.0266958	1.60816e-07	0.0637355
rs7560246	2	643469	T	C	0.174	rs7563362	3	0.694864	TMEM18	23865	intergenic	4.225	5	5	14	T	-0.0638028	0.0005003	0.0266177	1.79121e-07	0.0637739
rs7561317	2	644953	A	G	0.174	rs7563362	3	0.680525	TMEM18	22381	intergenic	2.121	6	5	14	A	-0.0625991	0.0006302	0.0263921	2.08378e-07	0.0730489
rs7567368	2	645082	T	C	0.174	rs7563362	3	0.694864	TMEM18	22252	intergenic	5.373	7	5	14	T	-0.0638028	0.0004988	0.0265844	1.8216e-07	0.0636585
rs7559018	2	645203	C	T	0.174	rs7563362	3	0.694864	TMEM18	22131	intergenic	1.097	7	5	14	T	0.0638007	0.0005011	-0.0266446	1.66816e-07	0.0638354
rs7567710	2	645372	T	G	0.174	rs7563362	3	0.694864	TMEM18	21962	intergenic	0.937	7	5	14	T	-0.0636962	0.0005021	0.0266644	1.63036e-07	0.063912
rs7559447	2	645646	C	T	0.174	rs7563362	3	0.694864	TMEM18	21688	intergenic	0.197	6	5	14	T	0.0638007	0.0004981	-0.0265771	1.84093e-07	0.0636044
rs11127488	2	646061	T	C	0.173	rs7563362	3	0.699861	TMEM18	21273	intergenic	6.421	6	5	14	T	-0.0635044	0.0005423	0.0265225	1.96817e-07	0.0668741
rs11127489	2	646081	C	T	0.173	rs7563362	3	0.699861	TMEM18	21253	intergenic	13.33	6	5	14	T	0.0635005	0.0005425	-0.026604	1.75632e-07	0.0668883
rs11127490	2	646110	C	T	0.173	rs7563362	3	0.699861	TMEM18	21224	intergenic	6.545	7	5	14	T	0.0635005	0.0005421	-0.0264901	2.03672e-07	0.0668599
rs11127491	2	646145	T	C	0.173	rs7563362	3	0.699861	TMEM18	21189	intergenic	12.71	7	5	14	T	-0.0652961	0.0003813	0.0266362	1.70608e-07	0.054199
rs10172769	2	646345	G	A	0.174	rs7563362	3	0.694864	TMEM18	20989	intergenic	0.071	7	5	14	A	0.0636975	0.0005042	-0.0265404	1.92605e-07	0.0640725
rs10190052	2	646674	T	C	0.174	rs7563362	3	0.694864	TMEM18	20660	intergenic	0.041	5	5	14	T	-0.0638987	0.0004916	0.0264924	2.02254e-07	0.0630993
rs10173167	2	646767	G	A	0.174	rs7563362	3	0.694864	TMEM18	20567	intergenic	0.545	7	5	14	A	0.0636975	0.0005102	-0.0264503	2.0684e-07	0.0645275
rs7571967	2	646839	T	G	0.174	rs7563362	3	0.694864	TMEM18	20495	intergenic	1.971	7	5	14	T	-0.0636962	0.000511	0.0266602	1.66079e-07	0.0645877
rs10190313	2	647577	A	G	0.175	rs7563362	3	0.701908	TMEM18	19757	intergenic	3.293	3a	5	14	A	-0.0644959	0.0004272	0.0265534	1.88249e-07	0.0579773
rs10193244	2	647580	T	C	0.175	rs7563362	3	0.701908	TMEM18	19754	intergenic	0.351	4	5	14	T	-0.0646025	0.0004183	0.0268606	1.48361e-07	0.0572774
rs4854348	2	647760	A	G	0.175	rs7563362	3	0.701908	TMEM18	19574	intergenic	1.52	7	5	14	A	-0.0643039	0.0004437	0.0267399	1.54152e-07	0.059237
rs4854349	2	647861	T	C	0.175	rs7563362	3	0.701908	TMEM18	19473	intergenic	3.441	5	5	14	T	-0.0643039	0.0004433	0.0266658	1.62059e-07	0.0592071
rs7570198	2	648198	C	T	0.1759	rs7563362	3	0.696953	TMEM18	19136	intergenic	1.002	5	7	14	T	0.0642041	0.0004311	-0.0261628	2.33657e-07	0.0582794
rs4452188	2	648810	A	G	0.174	rs7563362	3	0.694864	TMEM18	18524	intergenic	6.729	5	5	14	A	0.064701	0.0004103	-0.0264445	2.08984e-07	0.0566355
rs1320338	2	649347	T	G	0.174	rs7563362	3	0.694864	TMEM18	17987	intergenic	0.345	NA	7	14	T	0.0648041	0.0004087	-0.026645	1.74885e-07	0.0565056
rs2903489	2	649638	C	T	0.174	rs7563362	3	0.694864	TMEM18	17696	intergenic	0.899	5	5	15	T	-0.0646985	0.0004169	0.0268115	1.48245e-07	0.057166
rs1320336	2	650012	G	A	0.174	rs7563362	3	0.694864	TMEM18	17322	intergenic	9.843	NA	5	15	A	-0.0644959	0.0004301	0.0267251	1.67285e-07	0.0582022
rs2867108	2	650143	T	C	0.174	rs7563362	3	0.694864	TMEM18	17191	intergenic	2.031	5	5	15	T	0.0650009	0.0003866	-0.0268082	1.51524e-07	0.0546578
rs13401686	2	650519	A	G	0.174	rs7563362	3	0.694864	TMEM18	16815	intergenic	1.892	5	2	15	A	0.0650009	0.0003882	-0.0267627	1.57117e-07	0.0547951
rs4613321	2	650647	A	G	0.174	rs7563362	3	0.694864	TMEM18	16687	intergenic	3.845	5	2	15	A	0.064701	0.0004132	-0.0267836	1.5611e-07	0.0568696
rs13386964	2	650828	G	A	0.174	rs7563362	3	0.694864	TMEM18	16506	intergenic	10.65	5	2	14	A	-0.0646985	0.0004113	0.0272786	1.07392e-07	0.0567164
rs13387091	2	650980	G	A	0.171	rs7563362	3	0.67398	TMEM18	16354	intergenic	3.044	5	2	14	A	-0.0626949	0.000678	0.0271014	1.13556e-07	0.076301
rs2867109	2	651030	T	G	0.174	rs7563362	3	0.694864	TMEM18	16304	intergenic	8.38	5	2	15	T	0.0656005	0.0003379	-0.0269679	1.25094e-07	0.0502646
rs2903490	2	651290	A	G	0.174	rs7563362	3	0.694864	TMEM18	16044	intergenic	4.787	7	2	15	A	0.0645979	0.0004225	-0.0268353	1.54504e-07	0.0576095
rs2867112	2	651349	T	G	0.174	rs7563362	3	0.694864	TMEM18	15985	intergenic	4.36	6	2	15	T	0.064701	0.0004153	-0.028136	7.63076e-08	0.0570381
rs12714414	2	651407	T	C	0.174	rs7563362	3	0.694864	TMEM18	15927	intergenic	3.072	7	5	15	T	0.0654974	0.0003518	-0.0289725	1.16077e-07	0.0515227
rs12714415	2	651430	T	C	0.174	rs7563362	3	0.694864	TMEM18	15904	intergenic	0.293	7	5	15	T	0.0650009	0.0003885	-0.0277243	1.45057e-07	0.0548208
rs6719883	2	651482	T	G	0.174	rs7563362	3	0.694864	TMEM18	15852	intergenic	6.566	7	5	15	T	0.0642041	0.0004788	-0.027086	1.79307e-07	0.0620848
rs6719980	2	651507	T	C	0.174	rs7563362	3	0.694864	TMEM18	15827	intergenic	6.099	7	5	15	T	0.0641009	0.0004927	-0.0276622	6.41087e-08	0.0631853
rs6760274	2	652272	G	A	0.174	rs7563362	3	0.68292	TMEM18	15062	intergenic	1.376	5	5	15	A	-0.0652001	0.0003749	0.0264046	2.44824e-07	0.0536364
rs7574359	2	652542	T	C	0.174	rs7563362	3	0.694864	TMEM18	14792	intergenic	0.338	6	5	15	T	0.0651977	0.0003765	-0.0275338	8.10731e-08	0.053778
rs7570993	2	652565	A	G	0.174	rs7563362	3	0.694864	TMEM18	14769	intergenic	1.39	7	5	15	A	0.0653007	0.0003725	-0.0272818	1.08181e-07	0.053423
rs4429506	2	652576	C	A	0.175	rs7563362	3	0.701908	TMEM18	14758	intergenic	0.154	6	5	15	A	0.0660031	0.0003167	-0.0272397	1.0804e-07	0.0484035
rs10192350	2	652607	T	C	0.174	rs7563362	3	0.694864	TMEM18	14727	intergenic	2.963	7	5	15	T	0.0653007	0.0003722	-0.0272303	1.1404e-07	0.0533962
rs13415094	2	653093	T	C	0.174	rs7563362	3	0.694864	TMEM18	14241	intergenic	0.294	5	5	14	T	0.065104	0.0003978	-0.0267496	1.75507e-07	0.0556071
rs13396935	2	653195	G	A	0.174	rs7563362	3	0.694864	TMEM18	14139	intergenic	0.869	7	5	14	A	-0.0652001	0.0003957	0.0268642	1.53299e-07	0.0554312
rs13412194	2	653245	A	C	0.174	rs7563362	3	0.694864	TMEM18	14089	intergenic	0.746	7	5	14	A	0.0651977	0.000402	-0.0270413	1.28243e-07	0.0559562
rs13412197	2	653250	A	G	0.174	rs7563362	3	0.694864	TMEM18	14084	intergenic	0.964	7	5	14	A	0.0651977	0.0003945	-0.0268371	1.63045e-07	0.0553302
rs13397165	2	653354	G	A	0.174	rs7563362	3	0.694864	TMEM18	13980	intergenic	1.411	7	5	14	A	-0.0646985	0.000443	0.0270377	1.34953e-07	0.0591846
rs35913461	2	653575	C	T	0.174	rs7563362	3	0.694864	TMEM18	13759	intergenic	0.443	5	5	14	T	-0.0659048	0.0003623	0.0269044	1.66989e-07	0.0525002
rs35628463	2	653581	G	A	0.174	rs7563362	3	0.694864	TMEM18	13753	intergenic	0.754	5	5	14	A	-0.065798	0.0003635	0.0270664	1.41633e-07	0.0526101
rs10188334	2	653874	C	T	0.173	rs7563362	3	0.687861	TMEM18	13460	intergenic	0.322	5	5	14	T	-0.0640053	0.0005649	0.0270533	1.51134e-07	0.0684444
rs4300861	2	22549441	C	T	0.3718	rs12614708	4	0.99567	AC068490.2	0	ncRNA_intronic	0.007	5	9	15	T	0.0501987	0.0002935	-0.0132247	0.000954145	0.0666253
rs67446571	2	22554648	A	G	0.3767	rs12614708	4	0.974642	AC068490.2	0	ncRNA_intronic	9.548	6	5	15	A	-0.0497997	0.0003203	0.0125576	0.00156735	0.0891182
rs57537843	2	22558973	G	A	0.3708	rs12614708	4	1	AC068490.2	0	ncRNA_intronic	3.488	7	5	15	A	0.0513013	0.0002172	-0.0134435	0.000740596	0.0572701
rs12620364	2	22562609	G	A	0.3708	rs12614708	4	1	AC068490.2	0	ncRNA_intronic	3.229	7	5	15	A	0.0515008	0.0002031	-0.0136141	0.000653039	0.0531196
rs2339515	2	22564293	G	T	0.3708	rs12614708	4	1	AC068490.2	0	ncRNA_intronic	4.23	NA	5	15	T	0.0513013	0.0002154	-0.0136578	0.000621155	0.0515514
rs12614708	2	22568238	C	A	0.3708	rs12614708	4	1	AC068490.2	0	ncRNA_intronic	0.133	6	5	15	A	0.0507977	0.0002386	-0.0138733	0.000485879	0.0443458
rs1995812	2	22569369	G	A	0.3708	rs12614708	4	1	AC068490.2	0	ncRNA_intronic	0.144	NA	5	15	A	0.0507026	0.0002461	-0.0138157	0.000521276	0.0462527
rs1463979	2	22570074	A	G	0.3787	rs12614708	4	0.966978	AC068490.2	0	ncRNA_intronic	10.13	NA	5	15	A	-0.0490012	0.0003813	0.0124798	0.00162996	0.093937
rs6748037	2	204993453	A	G	0.3638	rs219218	5	0.795221	AC009965.2	18880	intergenic	3.21	7	5	15	A	-0.055703	6.183e-05	0.0129342	0.00118202	0.0755646
rs12693997	2	204994019	G	A	0.3191	rs219218	5	0.990785	AC009965.2	19446	intergenic	2.67	6	2	15	A	0.059796	2.113e-05	-0.0158003	9.00688e-05	0.0145817
rs10932046	2	204997036	C	A	0.3171	rs219218	5	1	AC009965.2	22463	intergenic	0.418	7	5	15	A	0.0592024	2.503e-05	-0.0158381	8.56519e-05	0.0140568
rs6747093	2	204999862	C	A	0.3181	rs219218	5	0.995391	AC009965.2	25289	intergenic	16.84	7	5	15	A	0.059796	2.021e-05	-0.0155004	0.000122073	0.0180478
rs6730223	2	205001060	C	T	0.3181	rs219218	5	0.995391	AC009965.2	26487	intergenic	3.002	7	5	15	T	0.0590988	2.628e-05	-0.0161415	6.52801e-05	0.0115723
rs1559930	2	205001563	G	A	0.3181	rs219218	5	0.995391	AC009965.2	26990	intergenic	1.241	7	5	15	A	0.0587028	2.926e-05	-0.0158008	9.07469e-05	0.0146636
rs219218	2	205007037	T	C	0.3171	rs219218	5	1	AC009965.2	32464	intergenic	0.259	6	5	15	T	0.058599	3.125e-05	-0.0162386	5.66058e-05	0.0104553
rs7613360	3	49916710	C	T	0.3837	rs7613360	6	1	ACTBP13	1296	intergenic	2.031	5	5	15	T	0.0579953	3.707e-05	-0.0145623	0.000243069	0.0285459
rs10072679	5	154772882	G	A	0.4423	rs10063426	7	0.99222	CTC-447K7.1	3968	intergenic	0.64	7	7	15	A	0.049704	0.0002921	-0.0135963	0.000474116	0.0482161
rs10072751	5	154772970	G	A	0.4423	rs10063426	7	0.99222	CTC-447K7.1	3880	intergenic	0.967	7	7	15	A	0.0495042	0.0003012	-0.0135359	0.000535582	0.0512978
rs10054652	5	154774815	T	C	0.4453	rs10063426	7	0.996117	CTC-447K7.1	2035	intergenic	0.399	7	9	15	T	-0.0505988	0.0002202	0.013476	0.000520054	0.0461891
rs10063426	5	154775154	A	G	0.4443	rs10063426	7	1	CTC-447K7.1	1696	intergenic	1.814	6	9	15	A	-0.0505988	0.0002166	0.0135415	0.000483728	0.0442255
rs1032106	5	154776363	A	G	0.4443	rs10063426	7	1	CTC-447K7.1	487	upstream	10.76	6	9	15	A	-0.0497997	0.0002736	0.0133291	0.000594944	0.0503056
rs6866674	5	154783034	C	T	0.4483	rs10063426	7	0.984574	CTC-447K7.1	5120	intergenic	3.244	5	7	15	T	0.0456997	0.0007954	-0.0137196	0.000401313	0.0836084
rs1960290	5	154783868	C	T	0.4483	rs10063426	7	0.984574	CTC-447K7.1	5954	intergenic	8.85	6	5	15	T	0.0456997	0.0007925	-0.0136805	0.000414781	0.0834207
rs10064795	5	154784894	T	C	0.4483	rs10063426	7	0.984574	CTC-447K7.1	6980	intergenic	5.552	7	5	15	T	-0.0456984	0.0007918	0.0135558	0.000471395	0.0864023
rs721865	5	154789936	C	T	0.4473	rs10063426	7	0.980688	CTC-447K7.1	12022	intergenic	0.469	NA	5	15	T	0.0452028	0.0008709	-0.0136519	0.000426622	0.0887018
rs2872329	5	154790357	C	T	0.4473	rs10063426	7	0.980688	CTC-447K7.1	12443	intergenic	1.651	NA	5	15	T	0.0452028	0.0008715	-0.0137303	0.000395529	0.0883043
rs6891971	5	154792190	A	G	0.4453	rs10063426	7	0.972896	CTC-447K7.1	14276	intergenic	6.458	6	5	15	A	-0.0456042	0.0007943	0.013297	0.000603	0.0932619
rs2115444	5	154792496	G	A	0.4453	rs10063426	7	0.972896	CTC-447K7.1	14582	intergenic	1.462	7	5	15	A	0.0456041	0.0007976	-0.0134799	0.000500288	0.0883436
rs1366578	5	154792986	A	G	0.4473	rs10063426	7	0.972984	CTC-447K7.1	15072	intergenic	0.342	6	5	15	A	-0.0458031	0.0007503	0.013231	0.000641922	0.0921069
rs873880	5	154793188	G	A	0.4433	rs10063426	7	0.964948	CTC-447K7.1	15274	intergenic	1.484	6	5	15	A	0.0465018	0.0006222	-0.0132613	0.000671698	0.084252
rs873881	5	154793332	A	G	0.4463	rs10063426	7	0.97673	CTC-447K7.1	15418	intergenic	8.487	7	5	15	A	-0.0467981	0.0005869	0.0133404	0.000581424	0.0777042
rs4958802	5	154794357	A	G	0.4463	rs10063426	7	0.97673	CTC-447K7.1	16443	intergenic	0.992	7	5	15	A	-0.0454996	0.0008142	0.0132063	0.000656418	0.0970708
rs4958804	5	154796292	T	C	0.4423	rs10063426	7	0.953809	CTC-447K7.1	18378	intergenic	8.646	5	5	15	T	-0.0465048	0.0006117	0.0132009	0.000668485	0.0832962
rs10042751	5	154796845	G	A	0.4423	rs10063426	7	0.953809	CTC-447K7.1	18931	intergenic	1.841	7	5	15	A	0.0465018	0.0006123	-0.0134847	0.000505955	0.0762149
rs12523643	5	154802569	T	G	0.4433	rs10063426	7	0.957528	CTC-447K7.1	24655	intergenic	3.728	5	5	15	T	-0.0460963	0.0006812	0.0131201	0.000721226	0.090655
rs1820794	5	154803288	A	C	0.4433	rs10063426	7	0.957528	CTC-447K7.1	25374	intergenic	0.357	6	9	15	A	-0.0460963	0.0006796	0.0132093	0.000663203	0.0882095
rs1843102	5	154805111	G	A	0.4433	rs10063426	7	0.957528	CTC-447K7.1	27197	intergenic	1.22	NA	9	15	A	0.0459003	0.0007017	-0.0133711	0.000569588	0.0855778
rs9324817	5	154805727	A	G	0.4433	rs10063426	7	0.957528	CTC-447K7.1	27813	intergenic	6.136	6	9	15	A	-0.0460021	0.0006874	0.0132209	0.000649119	0.088178
rs1428884	5	154806568	C	T	0.4433	rs10063426	7	0.957528	CTC-447K7.1	28654	intergenic	9.934	7	9	15	T	0.0459958	0.0006953	-0.0132904	0.000608063	0.0869387
rs1484274	5	154809499	A	G	0.4423	rs10063426	7	0.953809	CTC-447K7.1	31585	intergenic	20.9	NA	9	15	A	-0.0458031	0.000728	0.0132543	0.000637127	0.0904389
rs1872249	5	154817259	G	A	0.4423	rs10063426	7	0.953809	CTC-447K7.1	39345	intergenic	2.499	NA	9	15	A	0.0458048	0.0007388	-0.0133449	0.000588618	0.0889317
rs10041112	5	154817648	A	G	0.4423	rs10063426	7	0.953809	CTC-447K7.1	39734	intergenic	0.746	7	9	15	A	-0.0458974	0.0007065	0.0133387	0.000591781	0.0869543
rs4714070	6	37473198	C	T	0.4702	rs57349798	8	0.635814	RP1-153P14.8	1925	intergenic	2.793	5	5	15	T	-0.0501992	0.0002301	0.015209	8.6673e-05	0.039752
rs4714071	6	37474393	C	T	0.4702	rs57349798	8	0.635814	RP1-153P14.8	730	upstream	1.284	5	5	15	T	-0.050704	0.0001998	0.0148431	0.000127793	0.0362674
rs10947675	6	37479972	G	A	0.4652	rs57349798	8	0.693309	RP1-153P14.8	0	ncRNA_intronic	2.97	3a	5	13	A	-0.0509986	0.0001742	0.0133255	0.000550463	0.0477665
rs9349039	6	37480392	A	G	0.4622	rs57349798	8	0.652287	RP1-153P14.8	0	ncRNA_intronic	5.325	2b	2	13	A	0.052896	0.0001033	-0.0140498	0.000288812	0.0319734
rs9366935	6	37480404	C	T	0.4622	rs57349798	8	0.652287	RP1-153P14.8	0	ncRNA_intronic	5.826	4	2	13	T	-0.0527997	0.0001054	0.01384	0.000351193	0.0361991
rs2797794	6	37480604	T	C	0.4583	rs57349798	8	0.673082	RP1-153P14.8	0	ncRNA_intronic	3.749	2b	1	13	T	0.0526968	0.0001031	-0.0131772	0.000664642	0.0536714
rs2797795	6	37480683	T	C	0.4583	rs57349798	8	0.673082	RP1-153P14.8	0	ncRNA_intronic	2.733	4	1	13	T	0.0526968	0.0001034	-0.0133652	0.000529962	0.0467009
rs2797796	6	37480886	T	C	0.4583	rs57349798	8	0.673082	RP1-153P14.8	0	ncRNA_intronic	10.88	4	2	13	T	0.0526968	0.0001018	-0.0133634	0.000526068	0.0465009
rs12202664	6	37481198	A	G	0.4642	rs57349798	8	0.697096	RP1-153P14.8	0	ncRNA_intronic	2.413	5	2	13	A	0.0518047	0.0001327	-0.0133539	0.000538156	0.047117
rs2776870	6	37481364	C	A	0.4583	rs57349798	8	0.673082	RP1-153P14.8	0	ncRNA_intronic	5.157	5	2	13	A	-0.0527997	9.864e-05	0.0134974	0.000464588	0.0431308
rs2797798	6	37481437	C	T	0.4583	rs57349798	8	0.673082	RP1-153P14.8	0	ncRNA_intronic	0.203	5	2	13	T	-0.0527997	9.798e-05	0.0134243	0.00049513	0.0448573
rs2776871	6	37481759	A	G	0.4583	rs57349798	8	0.673082	RP1-153P14.8	0	ncRNA_intronic	3.98	5	2	13	A	0.0531995	8.797e-05	-0.0138121	0.000343299	0.0356662
rs1776454	6	37482099	C	T	0.4583	rs57349798	8	0.673082	RP1-153P14.8	0	ncRNA_intronic	0.374	3a	2	7	T	-0.0532953	8.342e-05	0.0133527	0.000533003	0.046856
rs1757191	6	37482871	C	T	0.4583	rs57349798	8	0.673082	RP1-153P14.8	0	ncRNA_intronic	4.278	NA	2	7	T	-0.053	9.015e-05	0.0134602	0.000486859	0.0444004
rs9369005	6	37483109	T	C	0.4642	rs57349798	8	0.697096	RP1-153P14.8	0	ncRNA_intronic	6.626	1b	2	7	T	0.052099	0.0001149	-0.0132698	0.000586806	0.0497693
rs2776874	6	37483197	G	A	0.4592	rs57349798	8	0.675541	RP1-153P14.8	0	ncRNA_intronic	2.533	7	2	7	A	-0.0530949	8.657e-05	0.0133519	0.000537721	0.047095
rs6921922	6	37483428	G	T	0.4642	rs57349798	8	0.697096	RP1-153P14.8	0	ncRNA_intronic	3.006	7	2	7	T	-0.0523043	0.0001086	0.0132058	0.000623775	0.0516832
rs2797799	6	37483620	T	G	0.4583	rs57349798	8	0.673082	RP1-153P14.8	0	ncRNA_intronic	7.909	2b	2	7	T	0.0531047	8.548e-05	-0.0135212	0.000457075	0.0426887
rs10807184	6	37483713	C	T	0.4632	rs57349798	8	0.695701	RP1-153P14.8	0	ncRNA_intronic	4.1	3a	2	7	T	-0.052199	0.0001106	0.0132308	0.000609878	0.0509774
rs1757188	6	37483808	A	G	0.4573	rs57349798	8	0.670633	RP1-153P14.8	0	ncRNA_intronic	10.89	1b	2	7	A	0.052896	8.773e-05	-0.0133813	0.000518636	0.0461151
rs882322	6	37484103	A	G	0.4573	rs57349798	8	0.670633	RP1-153P14.8	0	ncRNA_intronic	6.742	4	2	7	A	0.0537019	7.072e-05	-0.013434	0.000508944	0.0456035
rs1757186	6	37484111	A	G	0.4573	rs57349798	8	0.670633	RP1-153P14.8	0	ncRNA_intronic	0.929	4	2	7	A	0.0539956	6.78e-05	-0.0133491	0.000546829	0.0475591
rs3818985	6	37484214	G	T	0.4642	rs57349798	8	0.697096	RP1-153P14.8	0	ncRNA_intronic	11.46	4	2	7	T	-0.0532953	8.092e-05	0.0132698	0.000584894	0.0496671
rs11969056	6	37484285	C	T	0.4642	rs57349798	8	0.694914	RP1-153P14.8	0	ncRNA_intronic	5.724	4	2	7	T	-0.0551956	4.692e-05	0.0132789	0.000583771	0.0496068
rs3818986	6	37484349	C	A	0.4682	rs57349798	8	0.696507	RP1-153P14.8	0	ncRNA_intronic	4.334	2b	2	7	A	-0.0536962	7.872e-05	0.0134248	0.000522775	0.0463306
rs914348	6	37484729	G	A	0.4622	rs57349798	8	0.68066	RP1-153P14.8	0	ncRNA_intronic	8.864	NA	1	7	A	-0.0551005	4.797e-05	0.0137175	0.000381059	0.0381124
rs57349798	6	37486052	G	A	0.4344	rs57349798	8	1	RP1-153P14.8	0	ncRNA_intronic	2.452	5	2	14	A	-0.0655951	6.27e-06	0.0154014	0.00011716	0.0175217
rs6903910	6	37487722	G	A	0.4503	rs57349798	8	0.651117	RP1-153P14.8	0	ncRNA_intronic	2.451	7	5	14	A	-0.0509986	0.0002016	0.0154179	7.8229e-05	0.0364758
rs62408395	6	37488001	C	A	0.4662	rs57349798	8	0.70631	RP1-153P14.8	0	ncRNA_intronic	1.192	7	5	14	A	-0.0534957	0.0001049	0.0137889	0.00041327	0.0400148
rs6926135	6	98388730	C	T	0.4314	rs2503773	9	0.876172	RP11-436D23.1	0	ncRNA_intronic	2.588	7	14	15	T	0.047599	0.0004825	-0.0125632	0.00127357	0.0910749
rs9490133	6	98392312	T	C	0.4304	rs2503773	9	0.87266	RP11-436D23.1	0	ncRNA_intronic	5.443	7	14	15	T	-0.0473013	0.0005167	0.0130795	0.000839161	0.081924
rs12196026	6	98398914	T	C	0.4314	rs2503773	9	0.876172	RP11-436D23.1	0	ncRNA_intronic	5.626	6	5	15	T	-0.0467981	0.000589	0.0128084	0.00100796	0.093298
rs11757426	6	98400834	C	T	0.4314	rs2503773	9	0.876172	RP11-436D23.1	0	ncRNA_intronic	1.678	7	5	15	T	0.0467977	0.0005822	-0.01304	0.000872201	0.0883742
rs4839932	6	98403406	C	T	0.4314	rs2503773	9	0.876172	RP11-436D23.1	0	ncRNA_intronic	2.307	6	5	15	T	0.0469027	0.0005739	-0.0126446	0.00118261	0.0970846
rs9482158	6	98412564	T	C	0.4324	rs2503773	9	0.87972	RP11-436D23.1	0	ncRNA_intronic	10.39	6	9	15	T	-0.0471964	0.0005306	0.0124327	0.00142316	0.0995065
rs12207309	6	98419613	C	T	0.4334	rs2503773	9	0.883802	RP11-436D23.1	0	ncRNA_intronic	3.975	6	5	15	T	0.0463968	0.0006547	-0.0128986	0.000980532	0.097971
rs4839933	6	98449707	G	A	0.4443	rs2503773	9	0.926006	RP11-436D23.1	0	ncRNA_intronic	0.005	6	5	15	A	-0.052199	0.0001257	0.0126348	0.00126571	0.0787727
rs9320842	6	98453465	T	C	0.4334	rs2503773	9	0.963319	RP11-436D23.1	0	ncRNA_intronic	4.905	7	14	15	T	-0.0517987	0.000143	0.0131287	0.000751205	0.0577845
rs7740370	6	98473185	G	A	0.4463	rs2503773	9	0.925894	RP11-436D23.1	0	ncRNA_intronic	3.162	6	5	15	A	-0.0521041	0.0001283	0.0123038	0.00152799	0.0878434
rs7741660	6	98473269	C	A	0.4463	rs2503773	9	0.925894	RP11-436D23.1	0	ncRNA_intronic	0.68	6	5	15	A	-0.0521041	0.0001283	0.0126263	0.00112937	0.0736623
rs4132635	6	98476651	T	G	0.4354	rs2503773	9	0.971324	RP11-436D23.1	0	ncRNA_intronic	2.687	6	5	15	T	0.0515008	0.0001517	-0.0134868	0.000524352	0.0464123
rs11154067	6	98486851	A	G	0.4344	rs2503773	9	0.967256	RP11-436D23.1	0	ncRNA_intronic	3.249	7	5	15	A	-0.0513986	0.0001583	0.013558	0.000490017	0.0445757
rs4601136	6	98488771	A	G	0.4344	rs2503773	9	0.967256	RP11-436D23.1	0	ncRNA_intronic	17.21	5	2	15	A	-0.0517987	0.0001395	0.0131257	0.000729692	0.0567337
rs2503789	6	98494482	C	T	0.4453	rs2503773	9	0.929985	RP11-436D23.1	0	ncRNA_intronic	5.281	NA	5	15	T	0.0524976	0.0001126	-0.0122725	0.00156916	0.0891824
rs2505056	6	98500715	A	G	0.4354	rs2503773	9	0.971324	RP11-436D23.1	0	ncRNA_intronic	7.1	NA	5	15	A	-0.0523992	0.0001173	0.0138272	0.000383077	0.0382362
rs7452685	6	98511568	C	T	0.4344	rs2503773	9	0.967256	RP11-436D23.1	0	ncRNA_intronic	0.135	6	14	15	T	0.0522034	0.0001233	-0.0136409	0.000451479	0.0423547
rs3004178	6	98512865	C	T	0.4354	rs2503773	9	0.971324	RP11-436D23.1	0	ncRNA_intronic	0.826	6	14	15	T	0.0522034	0.0001235	-0.0138239	0.000378418	0.0379493
rs12214442	6	98517272	G	A	0.4344	rs2503773	9	0.967256	RP11-436D23.1	0	ncRNA_intronic	0.001	6	9	15	A	0.052099	0.0001295	-0.0141019	0.000283128	0.0315712
rs2505049	6	98517804	G	T	0.4354	rs2503773	9	0.971324	RP11-436D23.1	0	ncRNA_intronic	5.215	NA	9	15	T	0.0526019	0.0001089	-0.0138057	0.000383252	0.0382469
rs2503773	6	98537145	A	G	0.4423	rs2503773	9	1	RP11-436D23.1	0	ncRNA_intronic	1.314	NA	9	15	A	-0.0529051	9.518e-05	0.0147314	0.000157582	0.0224421
rs9490512	6	98537993	G	A	0.4414	rs2503773	9	0.99583	RP11-436D23.1	0	ncRNA_intronic	0.634	7	9	15	A	0.0526019	0.0001044	-0.0150155	0.00012198	0.0238878
rs11964122	6	98546394	T	C	0.4801	rs2503773	9	0.861029	RP11-436D23.1	0	ncRNA_intronic	7.605	7	9	15	T	0.052004	0.0001634	-0.0131797	0.000763347	0.0583644
rs35624276	7	114040103	G	A	0.4662	rs6980093	10	0.714116	FOXP2	0	intronic	1.686	7	5	15	A	-0.051904	0.0001901	0.0124221	0.0014535	0.0854358
rs12536335	7	114043159	A	G	0.4851	rs6980093	10	0.86417	FOXP2	0	intronic	0.626	4	5	15	A	0.0683033	1.263e-06	-0.0122514	0.00184373	0.0981454
rs2894699	7	114059156	C	T	0.4851	rs6980093	10	0.86417	FOXP2:AC073626.2	00:00:00	ncRNA_intronic	1.052	5	1	15	T	-0.0694037	8.422e-07	0.0121672	0.00189701	0.099729
rs727644	7	114109349	A	G	0.4751	rs6980093	10	0.943257	FOXP2	0	intronic	2.342	7	5	15	A	-0.0649973	2.661e-06	0.0137024	0.00049422	0.0448074
rs7783012	7	114116881	G	A	0.4761	rs6980093	10	0.947316	FOXP2	0	intronic	1.991	7	5	15	A	0.064401	3.223e-06	-0.0133643	0.000668091	0.0538335
rs2189010	7	114119430	G	A	0.4761	rs6980093	10	0.947316	FOXP2	0	intronic	0.677	NA	5	15	A	0.064701	2.847e-06	-0.0136694	0.000505116	0.0453987
rs10249234	7	114129137	G	A	0.4761	rs6980093	10	0.947316	FOXP2	0	intronic	14.87	6	5	15	A	0.0650009	2.582e-06	-0.0135607	0.000556006	0.0480804
rs1989903	7	114137940	A	G	0.4771	rs6980093	10	0.951388	FOXP2	0	intronic	2.964	NA	5	15	A	-0.0646985	2.911e-06	0.0137099	0.000493688	0.0447782
rs1015511	7	114142250	A	G	0.4761	rs6980093	10	0.947316	FOXP2	0	intronic	3.663	NA	1	15	A	-0.065104	2.591e-06	0.0138062	0.000453931	0.0425015
rs10266297	7	114143407	C	T	0.4761	rs6980093	10	0.947316	FOXP2	0	intronic	1.147	6	5	15	T	0.0651977	2.54e-06	-0.0136148	0.000582751	0.0495521
rs6466488	7	114145525	G	A	0.4751	rs6980093	10	0.943257	FOXP2	0	intronic	13.23	7	5	15	A	0.0657035	2.199e-06	-0.0137596	0.00048005	0.0440185
rs2189015	7	114148243	A	G	0.4682	rs6980093	10	1	FOXP2	0	intronic	2.439	NA	1	15	A	-0.0674976	1.21e-06	0.015197	0.00012209	0.0180496
rs2396753	7	114148331	C	A	0.4682	rs6980093	10	1	FOXP2	0	intronic	0.607	4	1	15	A	0.0674998	1.222e-06	-0.0152253	0.00011639	0.0174372
rs9969232	7	114158954	G	A	0.3936	rs6980093	10	0.735455	FOXP2	0	intronic	5.617	7	5	15	A	0.0799012	3.867e-08	-0.0128281	0.00156736	0.0891185
rs6969376	7	114160871	G	A	0.4682	rs6980093	10	1	FOXP2	0	intronic	1.13	7	5	15	A	0.0680978	9.814e-07	-0.0154903	9.10294e-05	0.0146976
rs6980093	7	114162740	G	A	0.4682	rs6980093	10	1	FOXP2	0	intronic	0.41	6	5	15	A	0.0686021	8.386e-07	-0.0155176	8.85186e-05	0.0143921
rs10262462	7	114180062	A	G	0.4652	rs6980093	10	0.988307	FOXP2	0	intronic	0.283	5	5	15	A	-0.0689964	7.876e-07	0.0154121	9.94563e-05	0.0156646
rs7458242	7	114184098	G	A	0.4672	rs6980093	10	0.99607	FOXP2	0	intronic	0.426	7	5	15	A	0.0684994	8.667e-07	-0.0154209	9.85428e-05	0.0155638
rs1859100	7	114194615	T	G	0.4682	rs6980093	10	0.99214	FOXP2	0	intronic	2.193	NA	5	15	T	-0.0689964	7.512e-07	0.0153501	0.000107998	0.0165645
rs2189012	7	114211912	G	A	0.3757	rs6980093	10	0.639536	FOXP2	0	intronic	1.85	NA	5	15	A	0.0746992	3.887e-07	-0.0127194	0.0018638	0.0987472
rs1229760	7	114224163	A	G	0.3757	rs6980093	10	0.645979	FOXP2	0	intronic	4.517	NA	5	15	A	-0.0750038	3.547e-07	0.0127472	0.00182104	0.0974569
rs12705966	7	114248851	A	G	0.3718	rs6980093	10	0.656236	FOXP2	0	intronic	2.447	6	5	15	A	0.0739008	6.037e-07	-0.0133258	0.00157089	0.0892439
rs10099122	8	9568003	C	T	0.338	rs10101132	11	0.665282	TNKS	0	intronic	0.58	7	4	5	T	-0.0478991	0.0005692	0.0136383	0.000634489	0.078671
rs4841201	8	9571019	G	A	0.2724	rs10101132	11	0.911904	TNKS	0	intronic	1.445	6	4	5	A	-0.0511986	0.000473	0.0140042	0.000872009	0.0789751
rs7459728	8	9571445	T	C	0.2724	rs10101132	11	0.911904	TNKS	0	intronic	3.108	5	4	5	T	0.0518047	0.0004108	-0.0138579	0.000984133	0.0763025
rs4841207	8	9591398	C	T	0.2744	rs10101132	11	0.930505	TNKS	0	intronic	5.634	6	4	5	T	-0.0478991	0.001041	0.0149429	0.000361816	0.0976673
rs6989782	8	9610538	C	T	0.2734	rs10101132	11	0.934936	TNKS	0	intronic	0.114	5	4	4	T	0.0493043	0.0007775	-0.0149304	0.000404689	0.0824387
rs7009721	8	9610671	A	G	0.2724	rs10101132	11	0.939668	TNKS	0	intronic	1.792	6	4	4	A	-0.0503043	0.0006043	0.0149883	0.000386911	0.0711823
rs28693548	8	9612882	T	C	0.2763	rs10101132	11	0.93033	TNKS	0	intronic	11.69	7	4	5	T	-0.0509986	0.0005061	0.0157641	0.000195705	0.0642172
rs7004915	8	9613554	G	A	0.2763	rs10101132	11	0.93033	TNKS	0	intronic	6.171	7	4	5	A	0.0503033	0.0006102	-0.015895	0.000174998	0.0716145
rs7827369	8	9614486	T	G	0.2763	rs10101132	11	0.93033	TNKS	0	intronic	1.957	6	4	5	T	-0.050704	0.0005514	0.015617	0.000226349	0.0675141
rs10087073	8	9616251	A	G	0.2843	rs10101132	11	0.967601	TNKS	0	intronic	2.086	5	4	4	A	-0.0544984	0.0001865	0.0166297	7.86348e-05	0.0347983
rs10101132	8	9616553	C	A	0.2793	rs10101132	11	1	TNKS	0	intronic	9.165	7	4	4	A	0.0555009	0.0001396	-0.0162811	0.000110599	0.0289022
rs7842207	8	9617684	T	C	0.2863	rs10101132	11	0.968224	TNKS	0	intronic	8.298	5	4	5	T	-0.0534008	0.0002483	0.015852	0.000164744	0.0416383
rs7842564	8	9617966	T	G	0.2853	rs10101132	11	0.963287	TNKS	0	intronic	7.114	5	4	5	T	-0.0529051	0.0002853	0.0159834	0.000146506	0.0454048
rs7845986	8	9618020	T	C	0.2863	rs10101132	11	0.958798	TNKS	0	intronic	11.2	4	4	5	T	-0.0532953	0.0002555	0.0158881	0.000159012	0.0423467
rs11776293	8	27418429	C	T	0.169	rs11780592	12	0.985914	GULOP	0	ncRNA_intronic	0.313	5	4	15	T	-0.0638028	0.0003729	0.0265787	1.12421e-07	0.0534586
rs11780592	8	27418747	A	G	0.171	rs11780592	12	1	GULOP	0	ncRNA_intronic	1.308	1f	4	15	A	0.0648041	0.0002969	-0.0262673	1.48154e-07	0.0465494
rs11780834	8	27419603	A	G	0.17	rs11780592	12	0.978856	GULOP	0	ncRNA_intronic	6.976	7	4	15	A	0.0645979	0.0003171	-0.0260322	2.11495e-07	0.0484398
rs11169065	12	49939645	T	C	0.1064	rs1902330	13	0.979759	KCNH3	0	intronic	3.59	5	5	13	T	0.095701	2.461e-05	-0.0238111	0.00013199	0.0190482
rs1902329	12	49939836	T	C	0.1054	rs1902330	13	0.989572	KCNH3	0	intronic	4.676	5	5	13	T	0.0971993	2.175e-05	-0.0238842	0.000132478	0.0190955
rs1902330	12	49939953	G	A	0.1044	rs1902330	13	1	KCNH3	0	intronic	8.355	5	5	13	A	-0.097701	2e-05	0.0244506	9.34188e-05	0.0149806
rs12321819	12	49941997	T	C	0.1054	rs1902330	13	0.989572	KCNH3	0	intronic	1.54	5	5	13	T	0.0960009	2.545e-05	-0.0232704	0.000196188	0.0248124
rs12314878	12	49942208	G	A	0.1044	rs1902330	13	1	KCNH3	0	intronic	8.711	5	2	13	A	-0.0964008	2.371e-05	0.024125	0.000115858	0.0173786
rs2278070	12	49943840	C	T	0.08847	rs1902330	13	0.83708	KCNH3	0	intronic	3.646	NA	5	13	T	-0.0869968	0.0004414	0.030091	1.0715e-05	0.0590643
rs2278069	12	49944508	A	G	0.1044	rs1902330	13	0.979076	KCNH3	0	intronic	5.674	5	2	14	A	0.0989037	1.596e-05	-0.0231776	0.000229392	0.0275368
rs2278068	12	49944588	T	C	0.1044	rs1902330	13	0.979076	KCNH3	0	intronic	2.425	NA	2	14	T	0.0989037	1.618e-05	-0.0227513	0.000303694	0.03299
rs7975599	12	49944926	A	G	0.1054	rs1902330	13	0.969307	KCNH3	0	intronic	4.225	4	2	14	A	0.0942005	3.184e-05	-0.0225409	0.000318286	0.0339396
rs7301209	12	49946051	T	C	0.1044	rs1902330	13	0.979076	KCNH3	0	intronic	1.28	4	2	7	T	0.0983963	1.776e-05	-0.0226314	0.000325877	0.0344453
rs3815832	12	49948105	A	G	0.1054	rs1902330	13	0.969307	KCNH3	0	intronic	11.22	NA	5	5	A	0.0966003	2.069e-05	-0.0228833	0.000255473	0.0294917
rs7953911	12	49948500	T	C	0.1034	rs1902330	13	0.989508	KCNH3	0	intronic	1.501	4	4	5	T	0.0987044	1.658e-05	-0.0234725	0.000193163	0.0245417
rs7970241	12	49948759	C	T	0.1054	rs1902330	13	0.969307	KCNH3	0	intronic	0.929	4	4	5	T	-0.096599	2.057e-05	0.0231225	0.000218015	0.0266505
rs55853522	12	49949167	T	G	0.1044	rs1902330	13	0.979076	KCNH3	0	intronic	1.843	7	4	5	T	0.0981969	1.806e-05	-0.0224089	0.000369834	0.0374115
rs13906	12	49952394	C	T	0.1133	rs1902330	13	0.89602	MCRS1	0	UTR3	10.87	NA	4	4	T	-0.0777021	0.0004541	0.0230972	0.000219356	0.0600481
rs2303305	12	49952668	G	A	0.08748	rs1902330	13	0.827249	MCRS1	0	exonic	15.47	NA	4	4	A	-0.0856995	0.0005584	0.0296912	1.50508e-05	0.0679993
rs73305008	12	49958911	G	A	0.1044	rs1902330	13	0.979076	MCRS1	0	intronic	8.03	4	2	4	A	-0.0985946	1.664e-05	0.0225013	0.000344289	0.0357337
rs73305012	12	49962637	A	C	0.1044	rs1902330	13	0.979076	PRPF40B	0	intronic	7.752	4	1	1	A	0.0988041	1.616e-05	-0.022457	0.000353421	0.0363473
rs12311839	12	49963405	A	G	0.1044	rs1902330	13	0.979076	PRPF40B	0	intronic	13.26	6	1	5	A	0.098496	1.723e-05	-0.0224477	0.000355168	0.0364629
rs7296281	12	49964558	A	G	0.1054	rs1902330	13	0.969307	PRPF40B	0	intronic	0.773	7	4	5	A	0.0955011	2.471e-05	-0.0223452	0.000347423	0.0359461
rs11169069	12	49966534	T	C	0.1044	rs1902330	13	0.979076	PRPF40B	0	intronic	0.404	7	4	5	T	0.0998996	1.318e-05	-0.0223356	0.000378719	0.037968
rs11169070	12	49966803	A	G	0.1054	rs1902330	13	0.969307	PRPF40B	0	intronic	5.457	5	4	5	A	0.0955011	2.492e-05	-0.0224646	0.000328397	0.0346259
rs3887728	12	49972332	G	A	0.1064	rs1902330	13	0.958739	PRPF40B	0	intronic	8.828	NA	4	5	A	-0.0978995	1.908e-05	0.0225659	0.000328585	0.0346393
rs59940006	12	49972902	T	C	0.1064	rs1902330	13	0.959382	PRPF40B	0	intronic	0.755	5	4	5	T	0.0951011	2.708e-05	-0.0222385	0.000366122	0.037175
rs12320556	12	49973011	A	G	0.1054	rs1902330	13	0.968821	PRPF40B	0	intronic	3.936	6	4	5	A	0.0972991	2.135e-05	-0.0224842	0.000344494	0.0357476
rs11169076	12	49975408	G	T	0.1064	rs1902330	13	0.959382	PRPF40B	0	intronic	2.548	5	2	5	T	-0.0951022	2.703e-05	0.0222147	0.000372034	0.0375505
rs17123808	12	49979413	C	T	0.1064	rs1902330	13	0.959382	PRPF40B:FAM186B	00:00:00	intronic	3.264	5	4	5	T	-0.0948053	2.825e-05	0.0223632	0.000363825	0.0370274
rs7973389	12	49980745	T	C	0.1054	rs1902330	13	0.968821	PRPF40B:FAM186B	00:00:00	intronic	2.355	5	4	5	T	0.0978977	1.908e-05	-0.0228061	0.000278849	0.0312631
rs7977389	12	49981722	T	C	0.1054	rs1902330	13	0.969307	PRPF40B:FAM186B	00:00:00	intronic	2.506	5	4	5	T	0.0953011	2.648e-05	-0.0235846	0.000162028	0.0218849
rs876889	12	49983378	C	T	0.1054	rs1902330	13	0.968821	PRPF40B:FAM186B	00:00:00	intronic	4.358	7	4	5	T	-0.0975026	2.064e-05	0.0224335	0.000355921	0.0365126
rs2005195	12	49983479	A	G	0.1064	rs1902330	13	0.959382	PRPF40B:FAM186B	00:00:00	intronic	1.617	NA	5	5	A	0.0947009	2.929e-05	-0.0222422	0.000367912	0.0372893
rs11169081	12	49985210	G	A	0.1064	rs1902330	13	0.959382	PRPF40B:FAM186B	00:00:00	intronic	3.314	5	4	5	A	-0.0946954	2.924e-05	0.0220291	0.000418456	0.0403072
rs11169082	12	49985408	G	A	0.1064	rs1902330	13	0.958739	PRPF40B:FAM186B	00:00:00	intronic	6.197	3a	4	5	A	-0.0981973	1.78e-05	0.0224973	0.000344056	0.0357178
rs57916875	12	49989336	G	A	0.08847	rs1902330	13	0.83708	PRPF40B:FAM186B:RP11-133N21.7	00:00:00	ncRNA_exonic	7.203	5	5	15	A	-0.0874988	0.0004119	0.0294616	1.70552e-05	0.0567649
rs52824916	12	49993678	C	T	0.08847	rs1902330	13	0.83708	PRPF40B:FAM186B	00:00:00	exonic	11.51	5	4	15	T	-0.087597	0.0004049	0.0292387	1.95777e-05	0.0561951
rs11833411	12	50000387	T	C	0.1054	rs1902330	13	0.94829	PRPF40B	0	intronic	0.441	6	5	15	T	0.0827958	0.0003417	-0.0233271	0.00024903	0.0505858
rs113903668	12	50001508	A	G	0.08847	rs1902330	13	0.83708	PRPF40B	0	intronic	2.886	7	5	15	A	0.0874979	0.000413	-0.0292094	2.01085e-05	0.0568535
rs4045193	12	50003980	T	C	0.1064	rs1902330	13	0.938376	PRPF40B	0	intronic	2.624	5	5	15	T	0.0828971	0.0003439	-0.0232033	0.000271617	0.0507701
rs113680356	12	50006260	T	C	0.08847	rs1902330	13	0.83708	PRPF40B	0	intronic	1.269	4	5	15	T	0.0869022	0.0004588	-0.0290319	2.27589e-05	0.0604441
rs75222486	12	50009762	T	G	0.08847	rs1902330	13	0.83708	PRPF40B	0	intronic	0.996	2b	5	15	T	0.0863979	0.0004936	-0.0289668	2.38211e-05	0.0632554
rs58278271	12	50017975	G	A	0.08549	rs1902330	13	0.807799	PRPF40B	0	intronic	19.89	5	1	2	A	-0.0860046	0.000678	0.0327476	2.80545e-06	0.076301
rs12299505	12	50019894	T	C	0.1024	rs1902330	13	0.91661	PRPF40B	0	intronic	5.074	4	5	5	T	0.0834032	0.0004097	-0.0249896	0.000107844	0.0565869
rs12299513	12	50019967	T	G	0.1014	rs1902330	13	0.926611	PRPF40B	0	intronic	1.128	3a	5	5	T	0.087003	0.0002737	-0.0251058	0.000114171	0.0442128
rs11169097	12	50052596	A	C	0.1014	rs1902330	13	0.906316	FMNL3	0	intronic	11.26	5	4	4	A	0.0795041	0.0008192	-0.0243053	0.000171113	0.0851236
rs73305085	12	50056233	G	A	0.0994	rs1902330	13	0.905985	FMNL3	0	intronic	0.327	5	2	7	A	-0.0840014	0.0004633	0.0246295	0.00015463	0.0608194
rs7956181	12	50056339	T	C	0.09841	rs1902330	13	0.916618	FMNL3	0	intronic	4.642	5	2	7	T	0.086297	0.0003388	-0.0244818	0.000192084	0.050341
rs7952734	12	50062681	A	C	0.1004	rs1902330	13	0.937235	FMNL3	0	intronic	1.767	6	4	5	A	0.0864987	0.0003045	-0.0249053	0.000132039	0.0472753
rs74089182	12	50063768	G	A	0.0835	rs1902330	13	0.788392	FMNL3	0	intronic	0.099	3a	2	5	A	-0.0858956	0.0007751	0.030164	1.7284e-05	0.0822799
rs57191490	12	50064889	G	A	0.08549	rs1902330	13	0.807799	FMNL3	0	intronic	15.87	2b	2	7	A	-0.0845997	0.0008615	0.0304792	1.18405e-05	0.0877112
rs7979262	12	50065146	T	C	0.1024	rs1902330	13	0.91661	FMNL3	0	intronic	4.131	3a	2	7	T	0.082096	0.0005149	-0.0240405	0.000200456	0.0648801
rs12310510	12	50066244	T	C	0.1024	rs1902330	13	0.91661	FMNL3	0	intronic	10.18	2b	2	7	T	0.082096	0.0005197	-0.0240145	0.000203832	0.065237
rs7954994	12	50068089	C	T	0.1004	rs1902330	13	0.896073	FMNL3	0	intronic	8.602	4	2	7	T	-0.0835012	0.0004496	0.023518	0.00030213	0.0596762
rs6580719	12	50071092	C	A	0.0994	rs1902330	13	0.885879	FMNL3	0	intronic	1.146	7	5	15	A	-0.0816006	0.0006404	0.0232538	0.000369172	0.0737631
rs73305098	12	50072997	G	A	0.09742	rs1902330	13	0.885559	FMNL3	0	intronic	9.382	6	5	15	A	-0.0854054	0.0004253	0.0238476	0.000294595	0.0578291
rs112536786	12	50076135	G	A	0.0825	rs1902330	13	0.778759	FMNL3	0	intronic	2.839	7	5	15	A	-0.0840993	0.001077	0.029856	2.21627e-05	0.0996806
rs11169104	12	50076287	T	C	0.09841	rs1902330	13	0.875734	FMNL3	0	intronic	9.464	7	5	15	T	0.081497	0.0006588	-0.0229803	0.000432011	0.0757233
rs4133070	12	50078124	A	G	0.0994	rs1902330	13	0.86566	FMNL3	0	intronic	2.663	NA	5	7	A	0.0803996	0.0007621	-0.0230822	0.000399911	0.0815029
rs11169106	12	50078567	T	C	0.1004	rs1902330	13	0.896073	FMNL3	0	intronic	13.39	4	5	7	T	0.0801042	0.0007579	-0.0234679	0.000288978	0.0812571
rs73306808	12	50078632	G	T	0.1004	rs1902330	13	0.896073	FMNL3	0	intronic	11.43	4	5	7	T	-0.0801044	0.0007574	0.0233977	0.000305224	0.0812277
rs12309940	12	50080339	C	T	0.0994	rs1902330	13	0.905985	FMNL3	0	intronic	0.254	7	5	5	T	-0.0832947	0.0005393	0.0248598	0.000151502	0.0666607
rs11834380	12	50080878	C	A	0.1004	rs1902330	13	0.896073	FMNL3	0	intronic	0.153	5	4	5	A	-0.0802994	0.0007444	0.0232603	0.000404457	0.0804575
rs10875964	12	50080910	T	C	0.1004	rs1902330	13	0.896073	FMNL3	0	intronic	3.786	5	4	5	T	0.0801042	0.000752	-0.0232264	0.000334008	0.0809094
rs12315791	12	50083547	C	T	0.0994	rs1902330	13	0.905985	FMNL3	0	intronic	3.919	3a	2	15	T	-0.0846977	0.0004427	0.02379	0.000272719	0.059162
rs12317646	12	50084470	C	T	0.1004	rs1902330	13	0.896073	FMNL3	0	intronic	3.282	5	2	5	T	-0.0802019	0.0007443	0.0231036	0.000363501	0.0804515
rs61710637	12	50087680	T	C	0.1004	rs1902330	13	0.896073	FMNL3	0	intronic	1.637	7	5	5	T	0.0802981	0.0007378	-0.0230668	0.0003706	0.0800612
rs55812050	12	50088540	C	A	0.1004	rs1902330	13	0.896073	FMNL3	0	intronic	0.485	7	5	5	A	-0.0802994	0.0007366	0.0235984	0.000266476	0.0799888
rs1574326	12	50090543	T	C	0.1004	rs1902330	13	0.896073	FMNL3	0	intronic	9.819	5	5	5	T	0.0800027	0.0007683	-0.0234955	0.000287521	0.0818634
rs11169112	12	50093941	C	T	0.0994	rs1902330	13	0.86566	FMNL3	0	intronic	0.311	6	2	5	T	-0.0872041	0.0004116	0.0225452	0.000612208	0.0646827
rs11169113	12	50093947	A	G	0.0994	rs1902330	13	0.86566	FMNL3	0	intronic	0.636	6	2	5	A	0.0871955	0.0004122	-0.0227802	0.0005337	0.0616849
rs9804749	12	50094314	G	A	0.1004	rs1902330	13	0.896073	FMNL3	0	intronic	0.306	7	5	5	A	-0.0801044	0.0007554	0.0234909	0.000287335	0.0811101
rs9804971	12	50094437	A	G	0.1004	rs1902330	13	0.896073	FMNL3	0	intronic	5.107	6	5	5	A	0.0801042	0.0007543	-0.0234044	0.000303877	0.0810452
rs7299002	12	50095459	C	T	0.0994	rs1902330	13	0.905985	FMNL3	0	intronic	0.584	7	2	5	T	-0.0836969	0.0005088	0.0240025	0.000242481	0.0644218
rs61620972	12	50098232	G	A	0.0994	rs1902330	13	0.905985	FMNL3	0	intronic	7.246	7	1	7	A	-0.0846977	0.0004369	0.0241358	0.000220559	0.0587236
rs60402517	12	50098471	A	G	0.1004	rs1902330	13	0.896073	FMNL3	0	intronic	4.181	5	1	7	A	0.0801965	0.000741	-0.0233539	0.000312986	0.0802538
rs7137976	12	50099067	A	G	0.1004	rs1902330	13	0.896073	FMNL3	0	intronic	6.174	2b	1	7	A	0.0801965	0.0007404	-0.0233281	0.000316552	0.0802177
rs11169118	12	50102535	C	T	0.1004	rs1902330	13	0.896073	TMBIM6	0	intronic	0.68	6	5	14	T	-0.0802994	0.0007331	0.023227	0.000339307	0.0797769
rs4584654	12	50103546	C	T	0.1004	rs1902330	13	0.896073	TMBIM6	0	intronic	2.338	5	5	14	T	-0.0802994	0.0007336	0.0234434	0.000293749	0.0798073
rs12315224	12	50109517	T	C	0.1004	rs1902330	13	0.896073	TMBIM6	0	intronic	4.376	7	5	14	T	0.0803996	0.0007216	-0.0231221	0.000360104	0.0790735
rs11169125	12	50115404	T	G	0.1004	rs1902330	13	0.896073	TMBIM6	0	intronic	1.942	7	14	15	T	0.0794025	0.0008297	-0.0235704	0.000274021	0.0857781
rs143098885	12	50116651	G	A	0.0994	rs1902330	13	0.905985	TMBIM6	0	intronic	3.047	6	14	15	A	-0.0840014	0.0004873	0.0248709	0.000151923	0.0627615
rs58446833	12	50116733	T	C	0.1004	rs1902330	13	0.896073	TMBIM6	0	intronic	3.862	5	14	15	T	0.0795041	0.0008264	-0.0248004	0.000140521	0.0855733
rs11169127	12	50120901	A	C	0.1014	rs1902330	13	0.885998	TMBIM6	0	intronic	1.119	6	14	15	A	0.0827038	0.0004757	-0.0220515	0.000677045	0.0726595
rs7980979	12	50122588	G	T	0.1004	rs1902330	13	0.896073	TMBIM6	0	intronic	0.983	6	14	15	T	-0.0806029	0.0007015	0.0234668	0.000293039	0.0778168
rs12304796	12	50123466	T	G	0.1004	rs1902330	13	0.896073	TMBIM6	0	intronic	4.256	5	14	15	T	0.0806026	0.0006996	-0.0236576	0.000268574	0.0776961
rs11169133	12	50126058	T	C	0.1004	rs1902330	13	0.896073	TMBIM6	0	intronic	2.17	7	5	15	T	0.0806026	0.0007018	-0.0231033	0.000366424	0.0778358
rs57342147	12	50129422	A	G	0.1004	rs1902330	13	0.896073	TMBIM6	0	intronic	1.307	6	5	15	A	0.0805011	0.0007032	-0.0232591	0.000342328	0.0779244
rs12296586	12	50140682	A	G	0.1004	rs1902330	13	0.896073	TMBIM6	0	intronic	0.486	7	3	5	A	0.0803996	0.0007118	-0.0230648	0.000374343	0.0784652
rs12314795	12	50147864	G	A	0.1004	rs1902330	13	0.896073	TMBIM6	0	intronic	4.868	3a	3	4	A	-0.0803969	0.0007174	0.0232994	0.000326818	0.0788138
rs7962645	12	50150939	T	C	0.1004	rs1902330	13	0.896073	TMBIM6	0	intronic	0.146	5	4	4	T	0.0802981	0.0007221	-0.0236292	0.000265582	0.0791043
rs7956089	12	50153310	A	G	0.1004	rs1902330	13	0.896073	TMBIM6	0	intronic	0.003	7	4	4	A	0.0800027	0.0007524	-0.0234075	0.000305953	0.080933
rs7688	12	50157071	T	C	0.1004	rs1902330	13	0.896073	TMBIM6	0	UTR3	9.842	2b	2	4	T	0.0805011	0.0007044	-0.0224232	0.000527256	0.0837158
rs1049986	12	50158544	A	G	0.1004	rs1902330	13	0.896073	TMBIM6	0	UTR3	15.1	7	4	4	A	0.0800027	0.0007604	-0.0235553	0.000276136	0.0814036
rs12316284	12	50158866	G	A	0.1004	rs1902330	13	0.896073	TMBIM6	148	downstream	1.213	5	4	4	A	-0.0808956	0.0006596	0.0233925	0.000305744	0.0750771
rs7967624	12	50159519	A	C	0.1004	rs1902330	13	0.896073	TMBIM6	801	downstream	4.168	5	4	5	A	0.0805011	0.0007033	-0.023429	0.000302609	0.0779308
rs704068	12	89727441	T	C	0.166	rs770087	14	0.782853	DUSP6	13567	intergenic	1.937	5	2	15	T	-0.0716034	0.000273	0.0170931	0.00144601	0.0851868
rs704070	12	89728126	T	C	0.1938	rs770087	14	0.951498	DUSP6	12882	intergenic	0.273	7	2	15	T	-0.0924991	2.963e-07	0.0176231	0.000376233	0.0378136
rs796051	12	89740864	T	C	0.2018	rs770087	14	1	DUSP6	144	downstream	2.907	NA	1	7	T	-0.0927953	1.506e-07	0.0170223	0.000502191	0.0452412
rs796049	12	89741438	A	G	0.2018	rs770087	14	1	DUSP6	0	UTR3	6.586	2b	1	5	A	-0.0931026	1.386e-07	0.0170994	0.000507068	0.0455033
rs704073	12	89741711	G	A	0.2018	rs770087	14	1	DUSP6	0	UTR3	2.537	NA	1	5	A	0.0929984	1.415e-07	-0.017041	0.00049351	0.0447684
rs704074	12	89742731	T	C	0.2018	rs770087	14	1	DUSP6	0	UTR3	15.8	NA	1	3	T	-0.0929051	1.381e-07	0.0172165	0.000425852	0.0407702
rs769701	12	89743589	G	A	0.2018	rs770087	14	1	DUSP6	0	intronic	20.4	4	1	3	A	0.0935996	1.126e-07	-0.0175047	0.000338567	0.0353408
rs769700	12	89743614	A	G	0.2018	rs770087	14	1	DUSP6	0	intronic	22.3	NA	1	3	A	-0.0935966	1.12e-07	0.0175237	0.000333392	0.0349798
rs704076	12	89743921	C	A	0.2018	rs770087	14	1	DUSP6	0	intronic	13.15	NA	1	3	A	0.0935996	1.109e-07	-0.0173523	0.000378086	0.0379288
rs770087	12	89744773	A	C	0.2018	rs770087	14	1	DUSP6	0	exonic	23	NA	1	1	A	-0.0932014	1.229e-07	0.0175667	0.000319522	0.034018
rs1689410	12	89751641	A	G	0.2008	rs770087	14	0.99381	DUSP6	4592	intergenic	6.458	NA	4	5	A	-0.0930038	1.351e-07	0.0170788	0.000509111	0.0456123
rs1472212	12	89752904	T	C	0.1948	rs770087	14	0.957436	DUSP6	5855	intergenic	8.935	NA	4	5	T	-0.0924004	2.137e-07	0.0173628	0.00041972	0.0403779
rs1689406	12	89754726	A	G	0.2008	rs770087	14	0.99381	RP11-1109F11.3	6857	intergenic	3.348	NA	4	5	A	-0.0930038	1.362e-07	0.0170088	0.000500586	0.0451544
rs809973	12	89767198	T	C	0.2018	rs770087	14	0.987622	RP11-1109F11.5	1061	intergenic	0.623	NA	2	7	T	-0.0924991	1.593e-07	0.0166194	0.000685428	0.0546362
rs797267	12	89767237	A	G	0.2008	rs770087	14	0.99381	RP11-1109F11.5	1100	intergenic	4.234	NA	1	7	A	-0.0923017	1.686e-07	0.0167497	0.000665767	0.0537244
rs10145461	14	33298330	T	G	0.4612	rs10147849	15	0.889261	AKAP6	0	intronic	7.636	7	5	15	T	-0.0551005	6.405e-05	0.0140497	0.000306765	0.0331936
rs4261436	14	33299482	T	C	0.4573	rs10147849	15	0.903287	AKAP6	0	UTR3	13.89	6	5	15	T	-0.0542978	7.392e-05	0.0141287	0.000272095	0.030767
rs17522122	14	33302882	G	T	0.4891	rs10147849	15	0.71198	AKAP6	2314	intergenic	2.191	7	5	15	T	0.0467023	0.000712	-0.0148958	0.000132031	0.0784777
rs12879159	14	33302960	G	A	0.4851	rs10147849	15	0.717067	AKAP6	2392	intergenic	5.37	6	5	15	A	0.0518047	0.0001587	-0.0136552	0.000423238	0.0406033
rs7146265	14	33303274	G	A	0.4851	rs10147849	15	0.717067	AKAP6	2706	intergenic	2.057	7	5	15	A	0.0518047	0.0001607	-0.0136348	0.000435947	0.0414054
rs7145828	14	33303298	A	G	0.4851	rs10147849	15	0.718157	AKAP6	2730	intergenic	5.571	7	5	15	A	-0.0517039	0.0001682	0.0134162	0.000555537	0.048054
rs7146202	14	33303517	A	G	0.4245	rs10147849	15	0.936526	AKAP6	2949	intergenic	0.615	7	5	15	A	-0.0497051	0.000325	0.015839	5.62852e-05	0.0491466
rs12885124	14	33303589	T	G	0.4851	rs10147849	15	0.717067	AKAP6	3021	intergenic	2.598	6	5	15	T	-0.0513986	0.0001793	0.0136083	0.000439248	0.0416099
rs12885467	14	33303788	T	C	0.499	rs10147849	15	0.654405	AKAP6	3220	intergenic	3.381	7	5	15	T	-0.0478046	0.0005185	0.0139713	0.000330964	0.0651481
rs11623122	14	33304091	G	A	0.4841	rs10147849	15	0.714105	AKAP6	3523	intergenic	3.233	7	5	15	A	0.0507026	0.0002159	-0.0138841	0.000335278	0.0381737
rs11623135	14	33304272	C	T	0.4851	rs10147849	15	0.717067	AKAP6	3704	intergenic	8.63	7	5	15	T	0.050503	0.0002288	-0.0138429	0.000348494	0.0396116
rs10147849	14	33304431	T	C	0.4384	rs10147849	15	1	AKAP6	3863	intergenic	6.449	6	5	15	T	-0.0534008	0.0001002	0.0144257	0.000200133	0.0251594
rs11156769	14	33304534	A	G	0.4851	rs10147849	15	0.717067	AKAP6	3966	intergenic	12.31	6	5	15	A	-0.0509986	0.0001984	0.0137803	0.00037091	0.0374795
rs12433255	14	33304711	G	A	0.4851	rs10147849	15	0.717067	AKAP6	4143	intergenic	14.01	7	5	15	A	0.0507977	0.0002077	-0.0138591	0.000343543	0.0372143
rs12894779	14	33305020	G	A	0.4841	rs10147849	15	0.715195	AKAP6	4452	intergenic	2.363	6	5	15	A	0.0511968	0.0001835	-0.0138039	0.000362592	0.0369478
rs12896446	14	33305499	T	G	0.4841	rs10147849	15	0.715195	AKAP6	4931	intergenic	2.528	6	5	15	T	-0.0513986	0.0001785	0.0139007	0.000329475	0.0347028
rs7142530	14	33306043	G	A	0.498	rs10147849	15	0.757467	AKAP6	5475	intergenic	1.651	7	5	15	A	0.0526019	0.0001282	-0.0143154	0.000231349	0.0276848
rs2433018	15	47677596	A	G	0.3111	rs281297	16	0.733319	SEMA6D:CTD-2050N2.1	00:00:00	ncRNA_intronic	10.4	6	5	15	A	-0.0600048	3.457e-05	0.0138849	0.000818512	0.060888
rs281297	15	47685504	T	C	0.3777	rs281297	16	1	SEMA6D:CTD-2050N2.1	00:00:00	ncRNA_intronic	0.885	7	5	15	T	-0.0762981	1.885e-07	0.0143958	0.000376549	0.0378333
rs4886849	15	77384002	T	C	0.2555	rs11633054	17	0.681718	TSPAN3	7675	intergenic	2.709	7	5	15	T	-0.0540022	0.000729	0.0168849	0.000212245	0.0795274
rs12901297	15	77386675	G	A	0.2555	rs11633054	17	0.681718	TSPAN3	10348	intergenic	2.345	5	5	15	A	0.0531995	0.0008197	-0.0164963	0.000276279	0.085155
rs11857294	15	77596725	C	T	0.2565	rs11633054	17	0.762551	PEAK1	0	intronic	1.574	6	5	15	T	0.0542988	0.0005986	-0.0147376	0.00105337	0.09554
rs62007299	15	77711719	G	A	0.3082	rs11633054	17	0.995277	PEAK1	0	intronic	8.206	2b	1	1	A	0.0530003	0.0004008	-0.0173661	4.46172e-05	0.0558568
rs34591043	15	77713586	A	G	0.3082	rs11633054	17	0.995277	HMG20A	0	intronic	12.34	4	1	1	A	-0.053	0.0003992	0.0175242	3.72207e-05	0.0557239
rs8024485	15	77718368	C	A	0.3072	rs11633054	17	1	HMG20A	0	intronic	0.664	7	5	15	A	0.0533038	0.0003724	-0.0175029	3.86019e-05	0.053414
rs12904938	15	77721225	A	G	0.3062	rs11633054	17	0.985862	HMG20A	0	intronic	0.05	7	5	15	A	-0.0527997	0.0004262	0.0181819	2.04098e-05	0.0578994
rs1565756	15	77741640	G	A	0.3072	rs11633054	17	1	HMG20A	0	intronic	2.926	7	4	5	A	0.0530003	0.0003975	-0.017542	3.69607e-05	0.055582
rs7178572	15	77747190	A	G	0.3072	rs11633054	17	1	HMG20A	0	intronic	3.377	7	5	5	A	-0.0536962	0.0003363	0.0177752	2.85597e-05	0.0501282
rs11633054	15	77747276	A	G	0.3072	rs11633054	17	1	HMG20A	0	intronic	4.125	5	5	5	A	-0.0538967	0.0003198	0.0177172	3.05458e-05	0.0486833
rs2055901	15	77759295	G	A	0.3072	rs11633054	17	1	HMG20A	0	intronic	1.687	7	4	4	A	0.0533986	0.0003542	-0.0173102	4.55696e-05	0.0517487
rs6495240	15	77766556	T	C	0.3072	rs11633054	17	1	HMG20A	0	intronic	6.29	7	4	5	T	-0.0534008	0.0003532	0.0175921	3.4354e-05	0.0516547
rs12324627	15	77767539	A	G	0.3072	rs11633054	17	1	HMG20A	0	intronic	17.74	5	4	5	A	-0.0534008	0.0003617	0.017898	2.51845e-05	0.0524451
rs952472	15	77776562	A	C	0.3072	rs11633054	17	1	HMG20A	0	UTR3	1.873	5	4	4	A	-0.0532953	0.0003652	0.0179015	2.49454e-05	0.0527651
rs965480	15	77781926	A	G	0.3072	rs11633054	17	1	HMG20A	3976	intergenic	3.613	6	4	5	A	-0.0532953	0.0003708	0.0179247	2.46737e-05	0.0532709
rs12910361	15	77782335	A	G	0.3062	rs11633054	17	0.995282	HMG20A	4385	intergenic	5.934	6	4	5	A	-0.053	0.0003946	0.0177345	3.01876e-05	0.0553386
rs1022172	15	77793359	A	G	0.3082	rs11633054	17	0.976376	HMG20A	15409	intergenic	1.397	NA	5	5	A	-0.0534957	0.000349	0.0180347	2.18115e-05	0.0512572
rs59153558	15	77806770	A	G	0.2992	rs11633054	17	0.916741	RP11-307C19.1	11111	intergenic	1.231	6	5	15	A	-0.0505041	0.0009164	0.0179077	3.14503e-05	0.0908864
rs1005752	15	77818128	C	A	0.2962	rs11633054	17	0.912807	RP11-307C19.1	0	ncRNA_exonic	1.284	NA	5	15	A	0.049999	0.001021	-0.0176288	3.94826e-05	0.0965185
rs12901503	15	77819056	A	G	0.2962	rs11633054	17	0.912807	RP11-307C19.1	0	ncRNA_intronic	1.288	5	5	15	A	-0.0499048	0.001052	0.0177328	3.5561e-05	0.0982897
rs60567504	15	81021182	G	A	0.2406	rs12441947	18	0.994388	ABHD17C	0	intronic	2.58	7	4	5	A	-0.0566973	0.000202	0.0146403	0.000726091	0.0565548
rs10851939	15	81021489	A	G	0.2406	rs12441947	18	0.994388	ABHD17C	0	intronic	4.898	7	5	5	A	0.0567016	0.0002017	-0.0146238	0.000739522	0.0572177
rs10851940	15	81021496	C	T	0.2406	rs12441947	18	0.994388	ABHD17C	0	intronic	3.79	7	5	5	T	-0.0566973	0.000204	0.014655	0.000715637	0.0560304
rs11072938	15	81021661	C	T	0.2406	rs12441947	18	0.994388	ABHD17C	0	intronic	1.449	6	5	5	T	-0.0566973	0.000204	0.0142625	0.000980171	0.0677485
rs12900485	15	81022087	G	A	0.2406	rs12441947	18	0.994388	ABHD17C	0	intronic	3.17	7	5	5	A	-0.0566973	0.0002052	0.0142857	0.000963333	0.0670253
rs12708529	15	81022364	A	G	0.2406	rs12441947	18	0.994388	ABHD17C	0	intronic	4.303	7	5	5	A	0.0567016	0.0002062	-0.0147216	0.000676263	0.0542144
rs12441947	15	81031886	T	C	0.2416	rs12441947	18	1	ABHD17C	0	intronic	7.219	7	4	15	T	0.0575045	0.0001635	-0.0150955	0.000490465	0.0446005
rs34682685	16	72096227	G	A	0.09443	rs9927158	19	0.772185	TXNL4B:HPR	00:00:00	intronic	11.07	7	2	15	A	0.0940002	6.163e-06	-0.0315804	8.09342e-07	0.00303129
rs34139543	16	72158477	C	T	0.09543	rs9927158	19	0.821953	PMFBP1	0	intronic	4.147	7	1	5	T	0.0934995	5.615e-06	-0.031277	5.41405e-07	0.00282277
rs3852783	16	72169076	G	T	0.1193	rs9927158	19	0.609309	PMFBP1	0	intronic	0.278	6	5	15	T	0.0774979	5.805e-05	-0.0215048	0.000156996	0.0214127
rs59049640	16	72172266	G	A	0.1183	rs9927158	19	0.631455	PMFBP1	0	intronic	2.571	4	5	15	A	0.0750982	8.278e-05	-0.0207494	0.000255372	0.0294837
rs71386950	16	72175927	A	G	0.1193	rs9927158	19	0.625267	PMFBP1	0	intronic	7.105	6	5	15	A	-0.0755968	7.443e-05	0.021794	0.000149013	0.0206319
rs4788612	16	72180955	G	A	0.1183	rs9927158	19	0.631455	PMFBP1	0	intronic	0.054	6	5	15	A	0.0750982	8.391e-05	-0.0210948	0.00020763	0.0258001
rs12933482	16	72189604	A	G	0.08847	rs9927158	19	0.809041	PMFBP1	0	intronic	6.023	6	5	15	A	-0.0895965	1.723e-05	0.0302804	1.52931e-06	0.00665215
rs9652628	16	72191052	C	A	0.08847	rs9927158	19	0.7889	PMFBP1	0	intronic	0.916	7	5	15	A	0.0895024	1.767e-05	-0.0292355	3.65759e-06	0.00676969
rs36012445	16	72199122	C	T	0.1054	rs9927158	19	0.689535	PMFBP1	0	intronic	16.35	7	5	15	T	0.0740958	0.0001285	-0.0267717	3.4015e-06	0.0273865
rs17667675	16	72201200	T	C	0.1083	rs9927158	19	0.685281	PMFBP1	0	intronic	16.47	5	5	15	T	-0.0751978	9.971e-05	0.0255564	8.74457e-06	0.0231691
rs12923749	16	72203522	A	G	0.1064	rs9927158	19	0.682326	PMFBP1	0	intronic	3.11	5	5	15	A	-0.0743034	0.0001223	0.0256309	8.28457e-06	0.0264818
rs35079155	16	72206840	C	T	0.08847	rs9927158	19	0.829435	PMFBP1	0	intronic	5.534	5	5	15	T	0.0883039	2.346e-05	-0.0300458	2.02026e-06	0.00836026
rs12925943	16	72207420	A	G	0.08847	rs9927158	19	0.829435	PMFBP1	0	intronic	4.736	6	5	15	A	-0.0893013	1.817e-05	0.0298044	2.37074e-06	0.00692465
rs12926119	16	72207520	A	G	0.08847	rs9927158	19	0.829435	PMFBP1	0	intronic	0.634	7	5	15	A	-0.0894981	1.693e-05	0.0294068	3.09729e-06	0.00657132
rs12927014	16	72207843	G	A	0.08847	rs9927158	19	0.829435	PMFBP1	0	UTR5	0.09	7	5	15	A	0.0903981	1.487e-05	-0.0301184	1.72563e-06	0.00597434
rs12920842	16	72211652	T	C	0.09046	rs9927158	19	0.829874	PMFBP1	874	upstream	3.205	7	9	15	T	-0.0892029	1.861e-05	0.0312281	6.69014e-07	0.00705753
rs12921278	16	72211938	T	C	0.09046	rs9927158	19	0.829874	PMFBP1	1160	intergenic	0.112	7	14	15	T	-0.0892029	1.867e-05	0.0308058	9.89363e-07	0.00707541
rs12926250	16	72213316	G	T	0.08946	rs9927158	19	0.839881	PMFBP1	2538	intergenic	19.5	6	7	15	T	0.0880017	2.396e-05	-0.0299676	1.96622e-06	0.00850103
rs36061252	16	72217613	T	G	0.09543	rs9927158	19	0.842003	PMFBP1	6835	intergenic	6.173	7	5	15	T	-0.0913042	8.749e-06	0.0326286	1.57018e-07	0.00398904
rs35930480	16	72217681	G	A	0.09543	rs9927158	19	0.842003	PMFBP1	6903	intergenic	0.342	7	5	15	A	0.0911013	9.205e-06	-0.0328574	1.31998e-07	0.0041476
rs17604662	16	72221464	A	G	0.09742	rs9927158	19	0.843141	PMFBP1	10686	intergenic	2.165	7	5	15	A	-0.0900998	1.164e-05	0.0332224	9.00281e-08	0.00496452
rs17604676	16	72221984	G	A	0.09543	rs9927158	19	0.842003	PMFBP1	11206	intergenic	15.73	7	5	15	A	0.0898955	1.227e-05	-0.0331299	9.7278e-08	0.00516465
rs12928056	16	72225574	C	A	0.09642	rs9927158	19	0.832521	PMFBP1	14796	intergenic	0.183	5	5	15	A	0.0906996	9.964e-06	-0.0320085	2.31449e-07	0.00439487
rs12920967	16	72251074	A	C	0.1233	rs9927158	19	0.687229	RP11-328J14.1	7389	intergenic	0.679	4	5	15	A	-0.0794004	3.896e-05	0.0272079	2.29158e-06	0.0120767
rs9927158	16	72256156	C	T	0.09642	rs9927158	19	1	RP11-328J14.1	2307	intergenic	0.365	7	1	15	T	0.095801	4.86e-06	-0.031889	7.01372e-07	0.0025213
rs12934528	16	72256903	T	C	0.1352	rs9927158	19	0.667541	RP11-328J14.1	1560	intergenic	8.614	6	2	15	T	-0.072001	6.801e-05	0.0252297	4.08001e-06	0.0178228
rs12933376	16	72256911	A	G	0.09543	rs9927158	19	0.966972	RP11-328J14.1	1552	intergenic	3.042	6	2	15	A	-0.0938053	7.715e-06	0.0313877	9.76862e-07	0.00360546
rs12927373	16	72283538	G	A	0.07753	rs9927158	19	0.712592	RP11-328J14.1	24494	intergenic	0.855	5	5	15	A	0.110996	1.373e-06	-0.0290356	3.23075e-05	0.00686022
rs191434224	16	72291434	T	C	0.07753	rs9927158	19	0.712592	RP11-328J14.2	20732	intergenic	11.08	5	5	15	T	-0.109904	1.571e-06	0.0278907	7.0022e-05	0.0121885
rs34628801	16	72300780	G	A	0.07753	rs9927158	19	0.712592	RP11-328J14.2	11386	intergenic	0.195	7	5	15	A	0.111899	1.037e-06	-0.0289088	3.49535e-05	0.0072934
rs12921986	16	72312727	A	G	0.07058	rs9927158	19	0.684799	RP11-328J14.2	259	downstream	7.879	7	5	15	A	-0.112799	1.859e-06	0.0269091	0.000217968	0.0266467
rs17606532	16	72333127	G	A	0.07853	rs9927158	19	0.681807	RP11-328J14.2	20659	intergenic	4.857	5	5	15	A	0.118796	1.934e-07	-0.0259843	0.000235177	0.0279708
rs12927459	16	72343979	C	T	0.07853	rs9927158	19	0.681807	RP11-328J14.2	31511	intergenic	8.352	7	5	15	T	0.122996	5.724e-08	-0.0248599	0.000362602	0.0369485
rs34060407	16	72356419	A	G	0.07952	rs9927158	19	0.691803	RP11-328J14.2	43951	intergenic	4.749	5	5	15	A	-0.120598	9.517e-08	0.0244226	0.000429318	0.04099
rs34522712	16	72363715	A	G	0.0825	rs9927158	19	0.662336	RNU6-385P	46887	intergenic	0.81	6	5	15	A	-0.119899	9.118e-08	0.0223877	0.00107872	0.071747
rs35449889	16	72624210	G	T	0.0666	rs9927158	19	0.625303	AC004158.2	0	ncRNA_intronic	18.31	2b	2	15	T	0.120996	4.762e-07	-0.0247613	0.00134538	0.0817124

## Sheet: Supp_Table_3
Supplementary Table 3. Significant brain eQTL from the GTEx and BRAINEAC databases for all SNPs jointly associated with ADHD and PLS having a conjFDR<0.1 and r2≧0.6 with one of the independent significant SNPs.
signed_stats depends on the data source, betas for GTEx v8 and t-statistics for BRAINEAC. CRBL:Cerebellum; FCTX:Frontal cortex; HIPP:hippocampus; MEDU:Inferior olivary nucleus (subdissected from the medulla); OCTX:Occipital cortex; PUTM:Putamen; SNIG:Substantia nigra; WHMT:Intralobular white matter
SNP	Tissue	Gene id	Gene symbol	CHR	Position	P-value	signed_stats	FDR	Database	Genomic locus	Is a lead SNP?
rs11210887	Brain_Cerebellar_Hemisphere	ENSG00000117407	ARTN	1	44076019	9.55681e-08	-0.441619	2.45639e-26	GTEx/v8	1	Yes
rs11210887	Brain_Cerebellum	ENSG00000117407	ARTN	1	44076019	9.01885e-06	-0.424804	1.29717e-28	GTEx/v8	1	Yes
rs11210892	Brain_Cerebellar_Hemisphere	ENSG00000117407	ARTN	1	44100084	4.30922e-10	-0.507195	2.45639e-26	GTEx/v8	1	No
rs11210892	Brain_Cerebellum	ENSG00000117407	ARTN	1	44100084	6.43558e-09	-0.53545	1.29717e-28	GTEx/v8	1	No
rs2367724	Brain_Cerebellar_Hemisphere	ENSG00000117407	ARTN	1	44107428	4.45478e-09	-0.470157	2.45639e-26	GTEx/v8	1	No
rs2367724	Brain_Cerebellum	ENSG00000117407	ARTN	1	44107428	1.1105e-09	-0.535525	1.29717e-28	GTEx/v8	1	No
rs2970610	Brain_Cerebellar_Hemisphere	ENSG00000117407	ARTN	1	44097530	3.15384e-10	-0.500189	2.45639e-26	GTEx/v8	1	No
rs2970610	Brain_Cerebellum	ENSG00000117407	ARTN	1	44097530	1.65215e-08	-0.516248	1.29717e-28	GTEx/v8	1	No
rs3001723	Brain_Cerebellar_Hemisphere	ENSG00000117407	ARTN	1	44037685	4.87772e-06	0.369466	2.45639e-26	GTEx/v8	1	No
rs3001723	Brain_Cerebellum	ENSG00000117407	ARTN	1	44037685	8.31103e-05	0.363676	1.29717e-28	GTEx/v8	1	No
rs499257	Brain_Cerebellar_Hemisphere	ENSG00000117407	ARTN	1	44078384	3.15384e-10	-0.500189	2.45639e-26	GTEx/v8	1	No
rs499257	Brain_Cerebellum	ENSG00000117407	ARTN	1	44078384	1.65215e-08	-0.516248	1.29717e-28	GTEx/v8	1	No
rs549845	Brain_Cerebellar_Hemisphere	ENSG00000117407	ARTN	1	44076469	4.56212e-08	-0.436543	2.45639e-26	GTEx/v8	1	No
rs549845	Brain_Cerebellum	ENSG00000117407	ARTN	1	44076469	1.38999e-05	-0.404178	1.29717e-28	GTEx/v8	1	No
rs603542	Brain_Cerebellar_Hemisphere	ENSG00000117407	ARTN	1	44079411	1.72978e-10	-0.496995	2.45639e-26	GTEx/v8	1	No
rs603542	Brain_Cerebellum	ENSG00000117407	ARTN	1	44079411	1.67978e-08	-0.506222	1.29717e-28	GTEx/v8	1	No
rs653953	Brain_Cerebellar_Hemisphere	ENSG00000117407	ARTN	1	44083015	4.45478e-09	-0.470157	2.45639e-26	GTEx/v8	1	No
rs653953	Brain_Cerebellum	ENSG00000117407	ARTN	1	44083015	1.4098e-09	-0.541818	1.29717e-28	GTEx/v8	1	No
rs7613360	Brain_Anterior_cingulate_cortex_BA24	ENSG00000004534	RBM6	3	49916710	2.06649e-08	-0.355947	7.87671e-10	GTEx/v8	6	Yes
rs7613360	Brain_Anterior_cingulate_cortex_BA24	ENSG00000164068	RNF123	3	49916710	0.000148484	0.119609	0.000671587	GTEx/v8	6	Yes
rs7613360	Brain_Anterior_cingulate_cortex_BA24	ENSG00000164078	MST1R	3	49916710	4.8287e-05	0.376001	0.00655725	GTEx/v8	6	Yes
rs7613360	Brain_Caudate_basal_ganglia	ENSG00000004534	RBM6	3	49916710	6.77162e-13	-0.305536	1.09989e-18	GTEx/v8	6	Yes
rs7613360	Brain_Caudate_basal_ganglia	ENSG00000173540	GMPPB	3	49916710	3.43136e-06	0.28888	1.50957e-10	GTEx/v8	6	Yes
rs7613360	Brain_Cerebellar_Hemisphere	ENSG00000004534	RBM6	3	49916710	7.63545e-11	-0.348821	2.66514e-18	GTEx/v8	6	Yes
rs7613360	Brain_Cerebellar_Hemisphere	ENSG00000164068	RNF123	3	49916710	4.56788e-07	0.227032	1.7159e-10	GTEx/v8	6	Yes
rs7613360	Brain_Cerebellar_Hemisphere	ENSG00000164078	MST1R	3	49916710	6.30559e-05	0.318024	1.03632e-09	GTEx/v8	6	Yes
rs7613360	Brain_Cerebellar_Hemisphere	ENSG00000173540	GMPPB	3	49916710	1.52391e-08	0.401505	3.92705e-20	GTEx/v8	6	Yes
rs7613360	Brain_Cerebellar_Hemisphere	ENSG00000185614	FAM212A	3	49916710	1.02694e-08	0.414311	7.65634e-16	GTEx/v8	6	Yes
rs7613360	Brain_Cerebellum	ENSG00000004534	RBM6	3	49916710	7.10326e-24	-0.555192	1.61235e-34	GTEx/v8	6	Yes
rs7613360	Brain_Cerebellum	ENSG00000164068	RNF123	3	49916710	1.23882e-12	0.302166	1.00961e-15	GTEx/v8	6	Yes
rs7613360	Brain_Cerebellum	ENSG00000164078	MST1R	3	49916710	1.85053e-10	0.427411	6.28537e-15	GTEx/v8	6	Yes
rs7613360	Brain_Cerebellum	ENSG00000173540	GMPPB	3	49916710	4.62635e-11	0.389038	1.80063e-28	GTEx/v8	6	Yes
rs7613360	Brain_Cerebellum	ENSG00000185614	FAM212A	3	49916710	2.74772e-11	0.450005	2.06179e-23	GTEx/v8	6	Yes
rs7613360	Brain_Cortex	ENSG00000004534	RBM6	3	49916710	2.22455e-19	-0.481786	2.12615e-27	GTEx/v8	6	Yes
rs7613360	Brain_Cortex	ENSG00000164068	RNF123	3	49916710	5.78667e-06	0.132003	3.80159e-08	GTEx/v8	6	Yes
rs7613360	Brain_Cortex	ENSG00000164078	MST1R	3	49916710	8.60718e-05	0.310553	1.36155e-05	GTEx/v8	6	Yes
rs7613360	Brain_Cortex	ENSG00000173540	GMPPB	3	49916710	4.8496e-07	0.329153	4.98456e-19	GTEx/v8	6	Yes
rs7613360	Brain_Frontal_Cortex_BA9	ENSG00000004534	RBM6	3	49916710	7.3314e-12	-0.312673	1.14965e-17	GTEx/v8	6	Yes
rs7613360	Brain_Frontal_Cortex_BA9	ENSG00000173540	GMPPB	3	49916710	0.000233481	0.232752	1.70054e-08	GTEx/v8	6	Yes
rs7613360	Brain_Hippocampus	ENSG00000004534	RBM6	3	49916710	5.12801e-06	-0.199296	2.55279e-10	GTEx/v8	6	Yes
rs7613360	Brain_Hippocampus	ENSG00000173540	GMPPB	3	49916710	5.2592e-07	0.415335	2.62731e-15	GTEx/v8	6	Yes
rs7613360	Brain_Hypothalamus	ENSG00000004534	RBM6	3	49916710	2.03804e-09	-0.278944	7.83225e-12	GTEx/v8	6	Yes
rs7613360	Brain_Hypothalamus	ENSG00000164068	RNF123	3	49916710	3.17448e-05	0.155047	4.51775e-05	GTEx/v8	6	Yes
rs7613360	Brain_Hypothalamus	ENSG00000173540	GMPPB	3	49916710	8.04765e-05	0.270779	3.29043e-10	GTEx/v8	6	Yes
rs7613360	Brain_Nucleus_accumbens_basal_ganglia	ENSG00000004534	RBM6	3	49916710	8.1211e-13	-0.321473	9.35865e-22	GTEx/v8	6	Yes
rs7613360	Brain_Nucleus_accumbens_basal_ganglia	ENSG00000164068	RNF123	3	49916710	8.9749e-05	0.113473	1.40691e-08	GTEx/v8	6	Yes
rs7613360	Brain_Nucleus_accumbens_basal_ganglia	ENSG00000164078	MST1R	3	49916710	2.10339e-05	0.309079	1.0335e-06	GTEx/v8	6	Yes
rs7613360	Brain_Nucleus_accumbens_basal_ganglia	ENSG00000173540	GMPPB	3	49916710	0.000153953	0.275562	4.27699e-16	GTEx/v8	6	Yes
rs7613360	Brain_Putamen_basal_ganglia	ENSG00000004534	RBM6	3	49916710	1.82965e-10	-0.343738	1.11636e-13	GTEx/v8	6	Yes
rs7613360	Brain_Putamen_basal_ganglia	ENSG00000164068	RNF123	3	49916710	0.000138447	0.120829	0.0310934	GTEx/v8	6	Yes
rs7613360	Brain_Putamen_basal_ganglia	ENSG00000173540	GMPPB	3	49916710	3.75204e-05	0.306006	1.24213e-17	GTEx/v8	6	Yes
rs7613360	Brain_Spinal_cord_cervical_c-1	ENSG00000004534	RBM6	3	49916710	1.58701e-09	-0.400078	1.61157e-10	GTEx/v8	6	Yes
rs7613360	Brain_Spinal_cord_cervical_c-1	ENSG00000173540	GMPPB	3	49916710	6.87771e-05	0.424256	2.81847e-13	GTEx/v8	6	Yes
rs7613360	Brain_Substantia_nigra	ENSG00000004534	RBM6	3	49916710	1.09417e-05	-0.308817	7.67723e-06	GTEx/v8	6	Yes
rs10807184	Brain_Caudate_basal_ganglia	ENSG00000112130	RNF8	6	37483713	1.0454e-07	0.267908	2.9994e-05	GTEx/v8	8	No
rs10807184	Brain_Caudate_basal_ganglia	ENSG00000198937	CCDC167	6	37483713	1.02878e-08	0.233242	3.49816e-14	GTEx/v8	8	No
rs10807184	Brain_Cerebellar_Hemisphere	ENSG00000198937	CCDC167	6	37483713	4.9946e-05	0.209209	0.000105999	GTEx/v8	8	No
rs10807184	Brain_Cortex	ENSG00000198937	CCDC167	6	37483713	2.46736e-07	0.31848	1.08679e-11	GTEx/v8	8	No
rs10807184	Brain_Frontal_Cortex_BA9	ENSG00000198937	CCDC167	6	37483713	1.68752e-06	0.284945	7.99157e-17	GTEx/v8	8	No
rs10807184	Brain_Hypothalamus	ENSG00000198937	CCDC167	6	37483713	2.84095e-05	0.239899	1.40743e-12	GTEx/v8	8	No
rs10807184	Brain_Nucleus_accumbens_basal_ganglia	ENSG00000198937	CCDC167	6	37483713	4.08371e-08	0.250873	2.60729e-14	GTEx/v8	8	No
rs10807184	Brain_Putamen_basal_ganglia	ENSG00000198937	CCDC167	6	37483713	2.23693e-08	0.295496	3.12591e-11	GTEx/v8	8	No
rs10947675	Brain_Caudate_basal_ganglia	ENSG00000112130	RNF8	6	37479972	6.25187e-08	0.274866	2.9994e-05	GTEx/v8	8	No
rs10947675	Brain_Caudate_basal_ganglia	ENSG00000198937	CCDC167	6	37479972	1.34186e-08	0.233894	3.49816e-14	GTEx/v8	8	No
rs10947675	Brain_Cerebellar_Hemisphere	ENSG00000198937	CCDC167	6	37479972	4.9946e-05	0.209209	0.000105999	GTEx/v8	8	No
rs10947675	Brain_Cortex	ENSG00000198937	CCDC167	6	37479972	2.46736e-07	0.31848	1.08679e-11	GTEx/v8	8	No
rs10947675	Brain_Frontal_Cortex_BA9	ENSG00000198937	CCDC167	6	37479972	2.65844e-06	0.282855	7.99157e-17	GTEx/v8	8	No
rs10947675	Brain_Hypothalamus	ENSG00000198937	CCDC167	6	37479972	2.68194e-05	0.241994	1.40743e-12	GTEx/v8	8	No
rs10947675	Brain_Nucleus_accumbens_basal_ganglia	ENSG00000198937	CCDC167	6	37479972	4.08371e-08	0.250873	2.60729e-14	GTEx/v8	8	No
rs10947675	Brain_Putamen_basal_ganglia	ENSG00000198937	CCDC167	6	37479972	2.23693e-08	0.295496	3.12591e-11	GTEx/v8	8	No
rs11969056	Brain_Caudate_basal_ganglia	ENSG00000112130	RNF8	6	37484285	2.21771e-06	0.22919	2.9994e-05	GTEx/v8	8	No
rs11969056	Brain_Caudate_basal_ganglia	ENSG00000198937	CCDC167	6	37484285	5.43622e-08	0.212007	3.49816e-14	GTEx/v8	8	No
rs11969056	Brain_Cortex	ENSG00000198937	CCDC167	6	37484285	1.55573e-07	0.30495	1.08679e-11	GTEx/v8	8	No
rs11969056	Brain_Frontal_Cortex_BA9	ENSG00000198937	CCDC167	6	37484285	1.00577e-05	0.253181	7.99157e-17	GTEx/v8	8	No
rs11969056	Brain_Hippocampus	ENSG00000198937	CCDC167	6	37484285	1.87507e-05	0.282354	0.00214448	GTEx/v8	8	No
rs11969056	Brain_Nucleus_accumbens_basal_ganglia	ENSG00000198937	CCDC167	6	37484285	6.69001e-08	0.238304	2.60729e-14	GTEx/v8	8	No
rs11969056	Brain_Putamen_basal_ganglia	ENSG00000198937	CCDC167	6	37484285	2.17958e-09	0.298891	3.12591e-11	GTEx/v8	8	No
rs12202664	Brain_Caudate_basal_ganglia	ENSG00000112130	RNF8	6	37481198	1.56436e-08	0.281707	2.9994e-05	GTEx/v8	8	No
rs12202664	Brain_Caudate_basal_ganglia	ENSG00000198937	CCDC167	6	37481198	2.84759e-08	0.225633	3.49816e-14	GTEx/v8	8	No
rs12202664	Brain_Cortex	ENSG00000198937	CCDC167	6	37481198	4.64855e-07	0.308231	1.08679e-11	GTEx/v8	8	No
rs12202664	Brain_Frontal_Cortex_BA9	ENSG00000198937	CCDC167	6	37481198	2.77733e-06	0.276827	7.99157e-17	GTEx/v8	8	No
rs12202664	Brain_Hypothalamus	ENSG00000198937	CCDC167	6	37481198	1.72621e-05	0.242318	1.40743e-12	GTEx/v8	8	No
rs12202664	Brain_Nucleus_accumbens_basal_ganglia	ENSG00000198937	CCDC167	6	37481198	4.36391e-08	0.246609	2.60729e-14	GTEx/v8	8	No
rs12202664	Brain_Putamen_basal_ganglia	ENSG00000112130	RNF8	6	37481198	2.19455e-05	0.270773	0.00172998	GTEx/v8	8	No
rs12202664	Brain_Putamen_basal_ganglia	ENSG00000198937	CCDC167	6	37481198	3.39289e-08	0.288342	3.12591e-11	GTEx/v8	8	No
rs1757186	Brain_Caudate_basal_ganglia	ENSG00000112130	RNF8	6	37484111	8.75642e-06	0.216806	2.9994e-05	GTEx/v8	8	No
rs1757186	Brain_Caudate_basal_ganglia	ENSG00000198937	CCDC167	6	37484111	5.02778e-09	0.226962	3.49816e-14	GTEx/v8	8	No
rs1757186	Brain_Cerebellar_Hemisphere	ENSG00000198937	CCDC167	6	37484111	4.45348e-05	0.199425	0.000105999	GTEx/v8	8	No
rs1757186	Brain_Cortex	ENSG00000198937	CCDC167	6	37484111	1.00472e-06	0.290705	1.08679e-11	GTEx/v8	8	No
rs1757186	Brain_Frontal_Cortex_BA9	ENSG00000198937	CCDC167	6	37484111	2.1037e-06	0.27013	7.99157e-17	GTEx/v8	8	No
rs1757186	Brain_Hippocampus	ENSG00000198937	CCDC167	6	37484111	3.79926e-06	0.308678	0.00214448	GTEx/v8	8	No
rs1757186	Brain_Hypothalamus	ENSG00000198937	CCDC167	6	37484111	2.85953e-05	0.231593	1.40743e-12	GTEx/v8	8	No
rs1757186	Brain_Nucleus_accumbens_basal_ganglia	ENSG00000198937	CCDC167	6	37484111	1.80992e-08	0.247472	2.60729e-14	GTEx/v8	8	No
rs1757186	Brain_Putamen_basal_ganglia	ENSG00000198937	CCDC167	6	37484111	1.41729e-09	0.302431	3.12591e-11	GTEx/v8	8	No
rs1757188	Brain_Caudate_basal_ganglia	ENSG00000112130	RNF8	6	37483808	1.69787e-05	0.209879	2.9994e-05	GTEx/v8	8	No
rs1757188	Brain_Caudate_basal_ganglia	ENSG00000198937	CCDC167	6	37483808	1.69534e-09	0.232773	3.49816e-14	GTEx/v8	8	No
rs1757188	Brain_Cerebellar_Hemisphere	ENSG00000198937	CCDC167	6	37483808	6.7951e-05	0.195618	0.000105999	GTEx/v8	8	No
rs1757188	Brain_Cortex	ENSG00000198937	CCDC167	6	37483808	1.88117e-07	0.303788	1.08679e-11	GTEx/v8	8	No
rs1757188	Brain_Frontal_Cortex_BA9	ENSG00000198937	CCDC167	6	37483808	1.20428e-06	0.276322	7.99157e-17	GTEx/v8	8	No
rs1757188	Brain_Hippocampus	ENSG00000198937	CCDC167	6	37483808	2.12762e-06	0.318577	0.00214448	GTEx/v8	8	No
rs1757188	Brain_Hypothalamus	ENSG00000198937	CCDC167	6	37483808	2.25503e-05	0.234447	1.40743e-12	GTEx/v8	8	No
rs1757188	Brain_Nucleus_accumbens_basal_ganglia	ENSG00000198937	CCDC167	6	37483808	8.028e-09	0.252908	2.60729e-14	GTEx/v8	8	No
rs1757188	Brain_Putamen_basal_ganglia	ENSG00000198937	CCDC167	6	37483808	5.60836e-10	0.310119	3.12591e-11	GTEx/v8	8	No
rs1757191	Brain_Caudate_basal_ganglia	ENSG00000112130	RNF8	6	37482871	1.75774e-05	0.212015	2.9994e-05	GTEx/v8	8	No
rs1757191	Brain_Caudate_basal_ganglia	ENSG00000198937	CCDC167	6	37482871	1.23748e-09	0.237293	3.49816e-14	GTEx/v8	8	No
rs1757191	Brain_Cerebellar_Hemisphere	ENSG00000198937	CCDC167	6	37482871	7.78147e-05	0.196033	0.000105999	GTEx/v8	8	No
rs1757191	Brain_Cortex	ENSG00000198937	CCDC167	6	37482871	1.88117e-07	0.303788	1.08679e-11	GTEx/v8	8	No
rs1757191	Brain_Frontal_Cortex_BA9	ENSG00000198937	CCDC167	6	37482871	1.93212e-06	0.273764	7.99157e-17	GTEx/v8	8	No
rs1757191	Brain_Hippocampus	ENSG00000198937	CCDC167	6	37482871	1.24117e-06	0.326471	0.00214448	GTEx/v8	8	No
rs1757191	Brain_Hypothalamus	ENSG00000198937	CCDC167	6	37482871	1.89445e-05	0.239217	1.40743e-12	GTEx/v8	8	No
rs1757191	Brain_Nucleus_accumbens_basal_ganglia	ENSG00000198937	CCDC167	6	37482871	8.028e-09	0.252908	2.60729e-14	GTEx/v8	8	No
rs1757191	Brain_Putamen_basal_ganglia	ENSG00000198937	CCDC167	6	37482871	9.02499e-10	0.309086	3.12591e-11	GTEx/v8	8	No
rs1776454	Brain_Caudate_basal_ganglia	ENSG00000112130	RNF8	6	37482099	1.75774e-05	0.212015	2.9994e-05	GTEx/v8	8	No
rs1776454	Brain_Caudate_basal_ganglia	ENSG00000198937	CCDC167	6	37482099	1.23748e-09	0.237293	3.49816e-14	GTEx/v8	8	No
rs1776454	Brain_Cerebellar_Hemisphere	ENSG00000198937	CCDC167	6	37482099	7.78147e-05	0.196033	0.000105999	GTEx/v8	8	No
rs1776454	Brain_Cortex	ENSG00000198937	CCDC167	6	37482099	1.88117e-07	0.303788	1.08679e-11	GTEx/v8	8	No
rs1776454	Brain_Frontal_Cortex_BA9	ENSG00000198937	CCDC167	6	37482099	1.93212e-06	0.273764	7.99157e-17	GTEx/v8	8	No
rs1776454	Brain_Hippocampus	ENSG00000198937	CCDC167	6	37482099	1.24117e-06	0.326471	0.00214448	GTEx/v8	8	No
rs1776454	Brain_Hypothalamus	ENSG00000198937	CCDC167	6	37482099	1.89445e-05	0.239217	1.40743e-12	GTEx/v8	8	No
rs1776454	Brain_Nucleus_accumbens_basal_ganglia	ENSG00000198937	CCDC167	6	37482099	8.028e-09	0.252908	2.60729e-14	GTEx/v8	8	No
rs1776454	Brain_Putamen_basal_ganglia	ENSG00000198937	CCDC167	6	37482099	9.02499e-10	0.309086	3.12591e-11	GTEx/v8	8	No
rs2776870	Brain_Caudate_basal_ganglia	ENSG00000112130	RNF8	6	37481364	1.75774e-05	0.212015	2.9994e-05	GTEx/v8	8	No
rs2776870	Brain_Caudate_basal_ganglia	ENSG00000198937	CCDC167	6	37481364	1.23748e-09	0.237293	3.49816e-14	GTEx/v8	8	No
rs2776870	Brain_Cerebellar_Hemisphere	ENSG00000198937	CCDC167	6	37481364	7.78147e-05	0.196033	0.000105999	GTEx/v8	8	No
rs2776870	Brain_Cortex	ENSG00000198937	CCDC167	6	37481364	1.88117e-07	0.303788	1.08679e-11	GTEx/v8	8	No
rs2776870	Brain_Frontal_Cortex_BA9	ENSG00000198937	CCDC167	6	37481364	1.93212e-06	0.273764	7.99157e-17	GTEx/v8	8	No
rs2776870	Brain_Hippocampus	ENSG00000198937	CCDC167	6	37481364	1.24117e-06	0.326471	0.00214448	GTEx/v8	8	No
rs2776870	Brain_Hypothalamus	ENSG00000198937	CCDC167	6	37481364	1.89445e-05	0.239217	1.40743e-12	GTEx/v8	8	No
rs2776870	Brain_Nucleus_accumbens_basal_ganglia	ENSG00000198937	CCDC167	6	37481364	8.028e-09	0.252908	2.60729e-14	GTEx/v8	8	No
rs2776870	Brain_Putamen_basal_ganglia	ENSG00000198937	CCDC167	6	37481364	9.02499e-10	0.309086	3.12591e-11	GTEx/v8	8	No
rs2776871	Brain_Caudate_basal_ganglia	ENSG00000112130	RNF8	6	37481759	1.75774e-05	0.212015	2.9994e-05	GTEx/v8	8	No
rs2776871	Brain_Caudate_basal_ganglia	ENSG00000198937	CCDC167	6	37481759	1.23748e-09	0.237293	3.49816e-14	GTEx/v8	8	No
rs2776871	Brain_Cerebellar_Hemisphere	ENSG00000198937	CCDC167	6	37481759	7.78147e-05	0.196033	0.000105999	GTEx/v8	8	No
rs2776871	Brain_Cortex	ENSG00000198937	CCDC167	6	37481759	1.88117e-07	0.303788	1.08679e-11	GTEx/v8	8	No
rs2776871	Brain_Frontal_Cortex_BA9	ENSG00000198937	CCDC167	6	37481759	1.93212e-06	0.273764	7.99157e-17	GTEx/v8	8	No
rs2776871	Brain_Hippocampus	ENSG00000198937	CCDC167	6	37481759	1.24117e-06	0.326471	0.00214448	GTEx/v8	8	No
rs2776871	Brain_Hypothalamus	ENSG00000198937	CCDC167	6	37481759	1.89445e-05	0.239217	1.40743e-12	GTEx/v8	8	No
rs2776871	Brain_Nucleus_accumbens_basal_ganglia	ENSG00000198937	CCDC167	6	37481759	8.028e-09	0.252908	2.60729e-14	GTEx/v8	8	No
rs2776871	Brain_Putamen_basal_ganglia	ENSG00000198937	CCDC167	6	37481759	9.02499e-10	0.309086	3.12591e-11	GTEx/v8	8	No
rs2776874	Brain_Caudate_basal_ganglia	ENSG00000112130	RNF8	6	37483197	3.31343e-07	0.250935	2.9994e-05	GTEx/v8	8	No
rs2776874	Brain_Caudate_basal_ganglia	ENSG00000198937	CCDC167	6	37483197	1.15045e-08	0.226145	3.49816e-14	GTEx/v8	8	No
rs2776874	Brain_Cortex	ENSG00000198937	CCDC167	6	37483197	1.24302e-06	0.292118	1.08679e-11	GTEx/v8	8	No
rs2776874	Brain_Frontal_Cortex_BA9	ENSG00000198937	CCDC167	6	37483197	2.51665e-06	0.271154	7.99157e-17	GTEx/v8	8	No
rs2776874	Brain_Hippocampus	ENSG00000198937	CCDC167	6	37483197	6.64887e-06	0.309925	0.00214448	GTEx/v8	8	No
rs2776874	Brain_Nucleus_accumbens_basal_ganglia	ENSG00000198937	CCDC167	6	37483197	7.67131e-09	0.257474	2.60729e-14	GTEx/v8	8	No
rs2776874	Brain_Putamen_basal_ganglia	ENSG00000112130	RNF8	6	37483197	3.1969e-05	0.265002	0.00172998	GTEx/v8	8	No
rs2776874	Brain_Putamen_basal_ganglia	ENSG00000198937	CCDC167	6	37483197	5.13979e-09	0.30234	3.12591e-11	GTEx/v8	8	No
rs2797794	Brain_Caudate_basal_ganglia	ENSG00000112130	RNF8	6	37480604	1.75774e-05	0.212015	2.9994e-05	GTEx/v8	8	No
rs2797794	Brain_Caudate_basal_ganglia	ENSG00000198937	CCDC167	6	37480604	1.23748e-09	0.237293	3.49816e-14	GTEx/v8	8	No
rs2797794	Brain_Cerebellar_Hemisphere	ENSG00000198937	CCDC167	6	37480604	7.78147e-05	0.196033	0.000105999	GTEx/v8	8	No
rs2797794	Brain_Cortex	ENSG00000198937	CCDC167	6	37480604	1.88117e-07	0.303788	1.08679e-11	GTEx/v8	8	No
rs2797794	Brain_Frontal_Cortex_BA9	ENSG00000198937	CCDC167	6	37480604	1.93212e-06	0.273764	7.99157e-17	GTEx/v8	8	No
rs2797794	Brain_Hippocampus	ENSG00000198937	CCDC167	6	37480604	1.24117e-06	0.326471	0.00214448	GTEx/v8	8	No
rs2797794	Brain_Hypothalamus	ENSG00000198937	CCDC167	6	37480604	1.89445e-05	0.239217	1.40743e-12	GTEx/v8	8	No
rs2797794	Brain_Nucleus_accumbens_basal_ganglia	ENSG00000198937	CCDC167	6	37480604	8.028e-09	0.252908	2.60729e-14	GTEx/v8	8	No
rs2797794	Brain_Putamen_basal_ganglia	ENSG00000198937	CCDC167	6	37480604	9.02499e-10	0.309086	3.12591e-11	GTEx/v8	8	No
rs2797795	Brain_Caudate_basal_ganglia	ENSG00000112130	RNF8	6	37480683	1.75774e-05	0.212015	2.9994e-05	GTEx/v8	8	No
rs2797795	Brain_Caudate_basal_ganglia	ENSG00000198937	CCDC167	6	37480683	1.23748e-09	0.237293	3.49816e-14	GTEx/v8	8	No
rs2797795	Brain_Cerebellar_Hemisphere	ENSG00000198937	CCDC167	6	37480683	7.78147e-05	0.196033	0.000105999	GTEx/v8	8	No
rs2797795	Brain_Cortex	ENSG00000198937	CCDC167	6	37480683	1.88117e-07	0.303788	1.08679e-11	GTEx/v8	8	No
rs2797795	Brain_Frontal_Cortex_BA9	ENSG00000198937	CCDC167	6	37480683	1.93212e-06	0.273764	7.99157e-17	GTEx/v8	8	No
rs2797795	Brain_Hippocampus	ENSG00000198937	CCDC167	6	37480683	1.24117e-06	0.326471	0.00214448	GTEx/v8	8	No
rs2797795	Brain_Hypothalamus	ENSG00000198937	CCDC167	6	37480683	1.89445e-05	0.239217	1.40743e-12	GTEx/v8	8	No
rs2797795	Brain_Nucleus_accumbens_basal_ganglia	ENSG00000198937	CCDC167	6	37480683	8.028e-09	0.252908	2.60729e-14	GTEx/v8	8	No
rs2797795	Brain_Putamen_basal_ganglia	ENSG00000198937	CCDC167	6	37480683	9.02499e-10	0.309086	3.12591e-11	GTEx/v8	8	No
rs2797796	Brain_Caudate_basal_ganglia	ENSG00000112130	RNF8	6	37480886	1.75774e-05	0.212015	2.9994e-05	GTEx/v8	8	No
rs2797796	Brain_Caudate_basal_ganglia	ENSG00000198937	CCDC167	6	37480886	1.23748e-09	0.237293	3.49816e-14	GTEx/v8	8	No
rs2797796	Brain_Cerebellar_Hemisphere	ENSG00000198937	CCDC167	6	37480886	7.78147e-05	0.196033	0.000105999	GTEx/v8	8	No
rs2797796	Brain_Cortex	ENSG00000198937	CCDC167	6	37480886	1.88117e-07	0.303788	1.08679e-11	GTEx/v8	8	No
rs2797796	Brain_Frontal_Cortex_BA9	ENSG00000198937	CCDC167	6	37480886	1.93212e-06	0.273764	7.99157e-17	GTEx/v8	8	No
rs2797796	Brain_Hippocampus	ENSG00000198937	CCDC167	6	37480886	1.24117e-06	0.326471	0.00214448	GTEx/v8	8	No
rs2797796	Brain_Hypothalamus	ENSG00000198937	CCDC167	6	37480886	1.89445e-05	0.239217	1.40743e-12	GTEx/v8	8	No
rs2797796	Brain_Nucleus_accumbens_basal_ganglia	ENSG00000198937	CCDC167	6	37480886	8.028e-09	0.252908	2.60729e-14	GTEx/v8	8	No
rs2797796	Brain_Putamen_basal_ganglia	ENSG00000198937	CCDC167	6	37480886	9.02499e-10	0.309086	3.12591e-11	GTEx/v8	8	No
rs2797798	Brain_Caudate_basal_ganglia	ENSG00000112130	RNF8	6	37481437	1.75774e-05	0.212015	2.9994e-05	GTEx/v8	8	No
rs2797798	Brain_Caudate_basal_ganglia	ENSG00000198937	CCDC167	6	37481437	1.23748e-09	0.237293	3.49816e-14	GTEx/v8	8	No
rs2797798	Brain_Cerebellar_Hemisphere	ENSG00000198937	CCDC167	6	37481437	7.78147e-05	0.196033	0.000105999	GTEx/v8	8	No
rs2797798	Brain_Cortex	ENSG00000198937	CCDC167	6	37481437	1.88117e-07	0.303788	1.08679e-11	GTEx/v8	8	No
rs2797798	Brain_Frontal_Cortex_BA9	ENSG00000198937	CCDC167	6	37481437	1.93212e-06	0.273764	7.99157e-17	GTEx/v8	8	No
rs2797798	Brain_Hippocampus	ENSG00000198937	CCDC167	6	37481437	1.24117e-06	0.326471	0.00214448	GTEx/v8	8	No
rs2797798	Brain_Hypothalamus	ENSG00000198937	CCDC167	6	37481437	1.89445e-05	0.239217	1.40743e-12	GTEx/v8	8	No
rs2797798	Brain_Nucleus_accumbens_basal_ganglia	ENSG00000198937	CCDC167	6	37481437	8.028e-09	0.252908	2.60729e-14	GTEx/v8	8	No
rs2797798	Brain_Putamen_basal_ganglia	ENSG00000198937	CCDC167	6	37481437	9.02499e-10	0.309086	3.12591e-11	GTEx/v8	8	No
rs2797799	Brain_Caudate_basal_ganglia	ENSG00000112130	RNF8	6	37483620	2.41622e-05	0.206863	2.9994e-05	GTEx/v8	8	No
rs2797799	Brain_Caudate_basal_ganglia	ENSG00000198937	CCDC167	6	37483620	9.35237e-10	0.236732	3.49816e-14	GTEx/v8	8	No
rs2797799	Brain_Cerebellar_Hemisphere	ENSG00000198937	CCDC167	6	37483620	7.78147e-05	0.196033	0.000105999	GTEx/v8	8	No
rs2797799	Brain_Cortex	ENSG00000198937	CCDC167	6	37483620	1.88117e-07	0.303788	1.08679e-11	GTEx/v8	8	No
rs2797799	Brain_Frontal_Cortex_BA9	ENSG00000198937	CCDC167	6	37483620	1.20428e-06	0.276322	7.99157e-17	GTEx/v8	8	No
rs2797799	Brain_Hippocampus	ENSG00000198937	CCDC167	6	37483620	1.24117e-06	0.326471	0.00214448	GTEx/v8	8	No
rs2797799	Brain_Hypothalamus	ENSG00000198937	CCDC167	6	37483620	1.99256e-05	0.237392	1.40743e-12	GTEx/v8	8	No
rs2797799	Brain_Nucleus_accumbens_basal_ganglia	ENSG00000198937	CCDC167	6	37483620	8.028e-09	0.252908	2.60729e-14	GTEx/v8	8	No
rs2797799	Brain_Putamen_basal_ganglia	ENSG00000198937	CCDC167	6	37483620	9.02499e-10	0.309086	3.12591e-11	GTEx/v8	8	No
rs3818985	Brain_Caudate_basal_ganglia	ENSG00000112130	RNF8	6	37484214	5.52846e-08	0.272416	2.9994e-05	GTEx/v8	8	No
rs3818985	Brain_Caudate_basal_ganglia	ENSG00000198937	CCDC167	6	37484214	2.13842e-08	0.228021	3.49816e-14	GTEx/v8	8	No
rs3818985	Brain_Cerebellar_Hemisphere	ENSG00000198937	CCDC167	6	37484214	4.62257e-05	0.207249	0.000105999	GTEx/v8	8	No
rs3818985	Brain_Cortex	ENSG00000198937	CCDC167	6	37484214	2.38588e-07	0.31837	1.08679e-11	GTEx/v8	8	No
rs3818985	Brain_Frontal_Cortex_BA9	ENSG00000198937	CCDC167	6	37484214	1.68752e-06	0.284945	7.99157e-17	GTEx/v8	8	No
rs3818985	Brain_Nucleus_accumbens_basal_ganglia	ENSG00000198937	CCDC167	6	37484214	4.19783e-08	0.250668	2.60729e-14	GTEx/v8	8	No
rs3818985	Brain_Putamen_basal_ganglia	ENSG00000198937	CCDC167	6	37484214	1.44662e-08	0.295968	3.12591e-11	GTEx/v8	8	No
rs3818986	Brain_Caudate_basal_ganglia	ENSG00000112130	RNF8	6	37484349	3.75885e-07	0.25203	2.9994e-05	GTEx/v8	8	No
rs3818986	Brain_Caudate_basal_ganglia	ENSG00000198937	CCDC167	6	37484349	2.4627e-08	0.223394	3.49816e-14	GTEx/v8	8	No
rs3818986	Brain_Cerebellar_Hemisphere	ENSG00000198937	CCDC167	6	37484349	2.37646e-05	0.214771	0.000105999	GTEx/v8	8	No
rs3818986	Brain_Cortex	ENSG00000198937	CCDC167	6	37484349	2.88519e-07	0.310978	1.08679e-11	GTEx/v8	8	No
rs3818986	Brain_Frontal_Cortex_BA9	ENSG00000198937	CCDC167	6	37484349	1.37669e-06	0.285809	7.99157e-17	GTEx/v8	8	No
rs3818986	Brain_Hypothalamus	ENSG00000198937	CCDC167	6	37484349	8.33447e-06	0.250094	1.40743e-12	GTEx/v8	8	No
rs3818986	Brain_Nucleus_accumbens_basal_ganglia	ENSG00000198937	CCDC167	6	37484349	3.94966e-08	0.246723	2.60729e-14	GTEx/v8	8	No
rs3818986	Brain_Putamen_basal_ganglia	ENSG00000198937	CCDC167	6	37484349	7.44168e-09	0.297378	3.12591e-11	GTEx/v8	8	No
rs4714070	Brain_Caudate_basal_ganglia	ENSG00000112130	RNF8	6	37473198	6.04739e-09	0.305438	2.9994e-05	GTEx/v8	8	No
rs4714070	Brain_Caudate_basal_ganglia	ENSG00000198937	CCDC167	6	37473198	6.61236e-08	0.232743	3.49816e-14	GTEx/v8	8	No
rs4714070	Brain_Cortex	ENSG00000198937	CCDC167	6	37473198	7.59922e-08	0.348119	1.08679e-11	GTEx/v8	8	No
rs4714070	Brain_Frontal_Cortex_BA9	ENSG00000198937	CCDC167	6	37473198	9.40342e-08	0.33481	7.99157e-17	GTEx/v8	8	No
rs4714070	Brain_Hypothalamus	ENSG00000198937	CCDC167	6	37473198	3.67398e-07	0.299233	1.40743e-12	GTEx/v8	8	No
rs4714070	Brain_Nucleus_accumbens_basal_ganglia	ENSG00000198937	CCDC167	6	37473198	1.8971e-09	0.283437	2.60729e-14	GTEx/v8	8	No
rs4714070	Brain_Putamen_basal_ganglia	ENSG00000112130	RNF8	6	37473198	1.89604e-05	0.283158	0.00172998	GTEx/v8	8	No
rs4714070	Brain_Putamen_basal_ganglia	ENSG00000198937	CCDC167	6	37473198	1.27832e-07	0.287851	3.12591e-11	GTEx/v8	8	No
rs4714071	Brain_Caudate_basal_ganglia	ENSG00000112130	RNF8	6	37474393	6.04739e-09	0.305438	2.9994e-05	GTEx/v8	8	No
rs4714071	Brain_Caudate_basal_ganglia	ENSG00000198937	CCDC167	6	37474393	6.61236e-08	0.232743	3.49816e-14	GTEx/v8	8	No
rs4714071	Brain_Cortex	ENSG00000198937	CCDC167	6	37474393	7.59922e-08	0.348119	1.08679e-11	GTEx/v8	8	No
rs4714071	Brain_Frontal_Cortex_BA9	ENSG00000198937	CCDC167	6	37474393	9.40342e-08	0.33481	7.99157e-17	GTEx/v8	8	No
rs4714071	Brain_Hypothalamus	ENSG00000198937	CCDC167	6	37474393	3.67398e-07	0.299233	1.40743e-12	GTEx/v8	8	No
rs4714071	Brain_Nucleus_accumbens_basal_ganglia	ENSG00000198937	CCDC167	6	37474393	1.8971e-09	0.283437	2.60729e-14	GTEx/v8	8	No
rs4714071	Brain_Putamen_basal_ganglia	ENSG00000112130	RNF8	6	37474393	1.89604e-05	0.283158	0.00172998	GTEx/v8	8	No
rs4714071	Brain_Putamen_basal_ganglia	ENSG00000198937	CCDC167	6	37474393	1.27832e-07	0.287851	3.12591e-11	GTEx/v8	8	No
rs57349798	Brain_Caudate_basal_ganglia	ENSG00000112130	RNF8	6	37486052	1.02575e-05	0.230988	2.9994e-05	GTEx/v8	8	Yes
rs62408395	Brain_Caudate_basal_ganglia	ENSG00000112130	RNF8	6	37488001	6.09025e-08	0.266563	2.9994e-05	GTEx/v8	8	No
rs62408395	Brain_Caudate_basal_ganglia	ENSG00000198937	CCDC167	6	37488001	4.68666e-07	0.203234	3.49816e-14	GTEx/v8	8	No
rs62408395	Brain_Cerebellar_Hemisphere	ENSG00000198937	CCDC167	6	37488001	2.80038e-05	0.209376	0.000105999	GTEx/v8	8	No
rs62408395	Brain_Cortex	ENSG00000198937	CCDC167	6	37488001	3.80192e-06	0.285189	1.08679e-11	GTEx/v8	8	No
rs62408395	Brain_Frontal_Cortex_BA9	ENSG00000198937	CCDC167	6	37488001	8.27478e-06	0.264752	7.99157e-17	GTEx/v8	8	No
rs62408395	Brain_Hypothalamus	ENSG00000198937	CCDC167	6	37488001	2.37548e-05	0.237714	1.40743e-12	GTEx/v8	8	No
rs62408395	Brain_Nucleus_accumbens_basal_ganglia	ENSG00000198937	CCDC167	6	37488001	3.00743e-08	0.2507	2.60729e-14	GTEx/v8	8	No
rs62408395	Brain_Putamen_basal_ganglia	ENSG00000198937	CCDC167	6	37488001	3.33441e-07	0.26536	3.12591e-11	GTEx/v8	8	No
rs6903910	Brain_Caudate_basal_ganglia	ENSG00000112130	RNF8	6	37487722	3.13941e-05	0.203118	2.9994e-05	GTEx/v8	8	No
rs6903910	Brain_Caudate_basal_ganglia	ENSG00000198937	CCDC167	6	37487722	2.89601e-08	0.215787	3.49816e-14	GTEx/v8	8	No
rs6903910	Brain_Cortex	ENSG00000198937	CCDC167	6	37487722	8.03462e-06	0.263093	1.08679e-11	GTEx/v8	8	No
rs6903910	Brain_Frontal_Cortex_BA9	ENSG00000198937	CCDC167	6	37487722	3.33972e-06	0.264834	7.99157e-17	GTEx/v8	8	No
rs6903910	Brain_Hippocampus	ENSG00000198937	CCDC167	6	37487722	1.32722e-05	0.287133	0.00214448	GTEx/v8	8	No
rs6903910	Brain_Hypothalamus	ENSG00000198937	CCDC167	6	37487722	6.57211e-06	0.245158	1.40743e-12	GTEx/v8	8	No
rs6903910	Brain_Nucleus_accumbens_basal_ganglia	ENSG00000198937	CCDC167	6	37487722	5.27867e-09	0.258833	2.60729e-14	GTEx/v8	8	No
rs6903910	Brain_Putamen_basal_ganglia	ENSG00000198937	CCDC167	6	37487722	3.09324e-10	0.313349	3.12591e-11	GTEx/v8	8	No
rs6921922	Brain_Caudate_basal_ganglia	ENSG00000112130	RNF8	6	37483428	6.25187e-08	0.274866	2.9994e-05	GTEx/v8	8	No
rs6921922	Brain_Caudate_basal_ganglia	ENSG00000198937	CCDC167	6	37483428	1.34186e-08	0.233894	3.49816e-14	GTEx/v8	8	No
rs6921922	Brain_Cerebellar_Hemisphere	ENSG00000198937	CCDC167	6	37483428	4.9946e-05	0.209209	0.000105999	GTEx/v8	8	No
rs6921922	Brain_Cortex	ENSG00000198937	CCDC167	6	37483428	2.46736e-07	0.31848	1.08679e-11	GTEx/v8	8	No
rs6921922	Brain_Frontal_Cortex_BA9	ENSG00000198937	CCDC167	6	37483428	2.65844e-06	0.282855	7.99157e-17	GTEx/v8	8	No
rs6921922	Brain_Hypothalamus	ENSG00000198937	CCDC167	6	37483428	2.68194e-05	0.241994	1.40743e-12	GTEx/v8	8	No
rs6921922	Brain_Nucleus_accumbens_basal_ganglia	ENSG00000198937	CCDC167	6	37483428	4.08371e-08	0.250873	2.60729e-14	GTEx/v8	8	No
rs6921922	Brain_Putamen_basal_ganglia	ENSG00000198937	CCDC167	6	37483428	2.23693e-08	0.295496	3.12591e-11	GTEx/v8	8	No
rs882322	Brain_Caudate_basal_ganglia	ENSG00000112130	RNF8	6	37484103	8.75642e-06	0.216806	2.9994e-05	GTEx/v8	8	No
rs882322	Brain_Caudate_basal_ganglia	ENSG00000198937	CCDC167	6	37484103	5.02778e-09	0.226962	3.49816e-14	GTEx/v8	8	No
rs882322	Brain_Cerebellar_Hemisphere	ENSG00000198937	CCDC167	6	37484103	4.45348e-05	0.199425	0.000105999	GTEx/v8	8	No
rs882322	Brain_Cortex	ENSG00000198937	CCDC167	6	37484103	1.00472e-06	0.290705	1.08679e-11	GTEx/v8	8	No
rs882322	Brain_Frontal_Cortex_BA9	ENSG00000198937	CCDC167	6	37484103	2.1037e-06	0.27013	7.99157e-17	GTEx/v8	8	No
rs882322	Brain_Hippocampus	ENSG00000198937	CCDC167	6	37484103	3.79926e-06	0.308678	0.00214448	GTEx/v8	8	No
rs882322	Brain_Hypothalamus	ENSG00000198937	CCDC167	6	37484103	2.85953e-05	0.231593	1.40743e-12	GTEx/v8	8	No
rs882322	Brain_Nucleus_accumbens_basal_ganglia	ENSG00000198937	CCDC167	6	37484103	1.80992e-08	0.247472	2.60729e-14	GTEx/v8	8	No
rs882322	Brain_Putamen_basal_ganglia	ENSG00000198937	CCDC167	6	37484103	1.41729e-09	0.302431	3.12591e-11	GTEx/v8	8	No
rs914348	Brain_Caudate_basal_ganglia	ENSG00000198937	CCDC167	6	37484729	4.2716e-09	0.22695	3.49816e-14	GTEx/v8	8	No
rs914348	Brain_Cerebellar_Hemisphere	ENSG00000198937	CCDC167	6	37484729	1.4431e-05	0.211285	0.000105999	GTEx/v8	8	No
rs914348	Brain_Cortex	ENSG00000198937	CCDC167	6	37484729	3.7719e-06	0.272699	1.08679e-11	GTEx/v8	8	No
rs914348	Brain_Frontal_Cortex_BA9	ENSG00000198937	CCDC167	6	37484729	1.07101e-06	0.278377	7.99157e-17	GTEx/v8	8	No
rs914348	Brain_Hippocampus	ENSG00000198937	CCDC167	6	37484729	1.67447e-06	0.318911	0.00214448	GTEx/v8	8	No
rs914348	Brain_Nucleus_accumbens_basal_ganglia	ENSG00000198937	CCDC167	6	37484729	6.29242e-09	0.255828	2.60729e-14	GTEx/v8	8	No
rs914348	Brain_Putamen_basal_ganglia	ENSG00000198937	CCDC167	6	37484729	6.15953e-09	0.294447	3.12591e-11	GTEx/v8	8	No
rs9349039	Brain_Caudate_basal_ganglia	ENSG00000112130	RNF8	6	37480392	2.15166e-05	0.20951	2.9994e-05	GTEx/v8	8	No
rs9349039	Brain_Caudate_basal_ganglia	ENSG00000198937	CCDC167	6	37480392	1.12035e-08	0.22415	3.49816e-14	GTEx/v8	8	No
rs9349039	Brain_Cortex	ENSG00000198937	CCDC167	6	37480392	9.32662e-08	0.306443	1.08679e-11	GTEx/v8	8	No
rs9349039	Brain_Frontal_Cortex_BA9	ENSG00000198937	CCDC167	6	37480392	9.11804e-06	0.256869	7.99157e-17	GTEx/v8	8	No
rs9349039	Brain_Nucleus_accumbens_basal_ganglia	ENSG00000198937	CCDC167	6	37480392	4.01994e-08	0.237353	2.60729e-14	GTEx/v8	8	No
rs9349039	Brain_Putamen_basal_ganglia	ENSG00000198937	CCDC167	6	37480392	1.48733e-08	0.289509	3.12591e-11	GTEx/v8	8	No
rs9366935	Brain_Caudate_basal_ganglia	ENSG00000112130	RNF8	6	37480404	2.15166e-05	0.20951	2.9994e-05	GTEx/v8	8	No
rs9366935	Brain_Caudate_basal_ganglia	ENSG00000198937	CCDC167	6	37480404	1.12035e-08	0.22415	3.49816e-14	GTEx/v8	8	No
rs9366935	Brain_Cortex	ENSG00000198937	CCDC167	6	37480404	9.32662e-08	0.306443	1.08679e-11	GTEx/v8	8	No
rs9366935	Brain_Frontal_Cortex_BA9	ENSG00000198937	CCDC167	6	37480404	9.11804e-06	0.256869	7.99157e-17	GTEx/v8	8	No
rs9366935	Brain_Nucleus_accumbens_basal_ganglia	ENSG00000198937	CCDC167	6	37480404	4.01994e-08	0.237353	2.60729e-14	GTEx/v8	8	No
rs9366935	Brain_Putamen_basal_ganglia	ENSG00000198937	CCDC167	6	37480404	1.48733e-08	0.289509	3.12591e-11	GTEx/v8	8	No
rs9369005	Brain_Caudate_basal_ganglia	ENSG00000112130	RNF8	6	37483109	1.0454e-07	0.267908	2.9994e-05	GTEx/v8	8	No
rs9369005	Brain_Caudate_basal_ganglia	ENSG00000198937	CCDC167	6	37483109	1.02878e-08	0.233242	3.49816e-14	GTEx/v8	8	No
rs9369005	Brain_Cerebellar_Hemisphere	ENSG00000198937	CCDC167	6	37483109	4.9946e-05	0.209209	0.000105999	GTEx/v8	8	No
rs9369005	Brain_Cortex	ENSG00000198937	CCDC167	6	37483109	2.46736e-07	0.31848	1.08679e-11	GTEx/v8	8	No
rs9369005	Brain_Frontal_Cortex_BA9	ENSG00000198937	CCDC167	6	37483109	1.68752e-06	0.284945	7.99157e-17	GTEx/v8	8	No
rs9369005	Brain_Hypothalamus	ENSG00000198937	CCDC167	6	37483109	2.84095e-05	0.239899	1.40743e-12	GTEx/v8	8	No
rs9369005	Brain_Nucleus_accumbens_basal_ganglia	ENSG00000198937	CCDC167	6	37483109	4.08371e-08	0.250873	2.60729e-14	GTEx/v8	8	No
rs9369005	Brain_Putamen_basal_ganglia	ENSG00000198937	CCDC167	6	37483109	2.23693e-08	0.295496	3.12591e-11	GTEx/v8	8	No
rs10087073	Brain_Putamen_basal_ganglia	ENSG00000173273	TNKS	8	9616251	7.6524e-07	-0.353093	9.06491e-06	GTEx/v8	11	No
rs10099122	CRBL	ENSG00000184647	PRSS55	8	9568003	0.000124525	3.95817	0.0102587	BRAINEAC	11	No
rs10101132	Brain_Putamen_basal_ganglia	ENSG00000173273	TNKS	8	9616553	1.00782e-06	-0.348382	9.06491e-06	GTEx/v8	11	Yes
rs28693548	Brain_Putamen_basal_ganglia	ENSG00000173273	TNKS	8	9612882	5.927e-06	-0.328017	9.06491e-06	GTEx/v8	11	No
rs4841201	Brain_Putamen_basal_ganglia	ENSG00000173273	TNKS	8	9571019	9.11258e-07	0.343417	9.06491e-06	GTEx/v8	11	No
rs4841207	Brain_Putamen_basal_ganglia	ENSG00000173273	TNKS	8	9591398	1.32467e-06	0.338913	9.06491e-06	GTEx/v8	11	No
rs7459728	Brain_Putamen_basal_ganglia	ENSG00000173273	TNKS	8	9571445	9.11258e-07	0.343417	9.06491e-06	GTEx/v8	11	No
rs7842207	Brain_Putamen_basal_ganglia	ENSG00000173273	TNKS	8	9617684	1.60782e-06	-0.341145	9.06491e-06	GTEx/v8	11	No
rs7842564	Brain_Putamen_basal_ganglia	ENSG00000173273	TNKS	8	9617966	1.60782e-06	-0.341145	9.06491e-06	GTEx/v8	11	No
rs7845986	Brain_Putamen_basal_ganglia	ENSG00000173273	TNKS	8	9618020	5.29407e-07	-0.356248	9.06491e-06	GTEx/v8	11	No
rs11776293	WHMT	ENSG00000120915	EPHX2	8	27418429	5.19269e-05	-4.18722	0.0305947	BRAINEAC	12	No
rs11776293	Brain_Cerebellar_Hemisphere	ENSG00000120903	CHRNA2	8	27418429	1.13225e-06	0.607039	1.19439e-07	GTEx/v8	12	No
rs11776293	Brain_Cerebellum	ENSG00000120903	CHRNA2	8	27418429	2.30897e-08	0.674327	7.93375e-12	GTEx/v8	12	No
rs11776293	Brain_Nucleus_accumbens_basal_ganglia	ENSG00000147419	CCDC25	8	27418429	5.41581e-06	0.280552	1.35296e-23	GTEx/v8	12	No
rs11780592	WHMT	ENSG00000120915	EPHX2	8	27418747	5.19332e-05	-4.18719	0.0305947	BRAINEAC	12	Yes
rs11780592	Brain_Cerebellar_Hemisphere	ENSG00000120903	CHRNA2	8	27418747	1.13225e-06	0.607039	1.19439e-07	GTEx/v8	12	Yes
rs11780592	Brain_Cerebellum	ENSG00000120903	CHRNA2	8	27418747	2.20955e-08	0.668644	7.93375e-12	GTEx/v8	12	Yes
rs11780592	Brain_Nucleus_accumbens_basal_ganglia	ENSG00000147419	CCDC25	8	27418747	2.56058e-05	0.256136	1.35296e-23	GTEx/v8	12	Yes
rs11780834	WHMT	ENSG00000120915	EPHX2	8	27419603	9.17807e-05	-4.03845	0.0474933	BRAINEAC	12	No
rs11780834	Brain_Cerebellar_Hemisphere	ENSG00000120903	CHRNA2	8	27419603	1.0707e-06	0.600772	1.19439e-07	GTEx/v8	12	No
rs11780834	Brain_Cerebellum	ENSG00000120903	CHRNA2	8	27419603	2.39372e-08	0.666555	7.93375e-12	GTEx/v8	12	No
rs11780834	Brain_Nucleus_accumbens_basal_ganglia	ENSG00000147419	CCDC25	8	27419603	4.8507e-06	0.27769	1.35296e-23	GTEx/v8	12	No
rs1049986	SNIG	ENSG00000185958	FAM186A	12	50158544	0.000954343	-3.40582	0.0438891	BRAINEAC	13	No
rs1049986	Brain_Hippocampus	ENSG00000187778	MCRS1	12	50158544	1.7679e-05	-0.269267	0.00995153	GTEx/v8	13	No
rs10875964	SNIG	ENSG00000185958	FAM186A	12	50080910	0.000954343	-3.40582	0.0438891	BRAINEAC	13	No
rs10875964	Brain_Hippocampus	ENSG00000187778	MCRS1	12	50080910	1.41283e-05	-0.273349	0.00995153	GTEx/v8	13	No
rs11169065	Brain_Hippocampus	ENSG00000187778	MCRS1	12	49939645	5.01938e-06	-0.28028	0.00995153	GTEx/v8	13	No
rs11169069	Brain_Hippocampus	ENSG00000187778	MCRS1	12	49966534	3.74873e-06	-0.283411	0.00995153	GTEx/v8	13	No
rs11169070	Brain_Hippocampus	ENSG00000187778	MCRS1	12	49966803	5.01938e-06	-0.28028	0.00995153	GTEx/v8	13	No
rs11169076	Brain_Hippocampus	ENSG00000187778	MCRS1	12	49975408	5.01938e-06	-0.28028	0.00995153	GTEx/v8	13	No
rs11169081	Brain_Hippocampus	ENSG00000187778	MCRS1	12	49985210	5.01938e-06	-0.28028	0.00995153	GTEx/v8	13	No
rs11169082	Brain_Hippocampus	ENSG00000187778	MCRS1	12	49985408	3.74873e-06	-0.283411	0.00995153	GTEx/v8	13	No
rs11169097	SNIG	ENSG00000185958	FAM186A	12	50052596	0.000954343	-3.40582	0.0438891	BRAINEAC	13	No
rs11169097	Brain_Hippocampus	ENSG00000187778	MCRS1	12	50052596	1.41283e-05	-0.273349	0.00995153	GTEx/v8	13	No
rs11169104	SNIG	ENSG00000185958	FAM186A	12	50076287	0.00095511	-3.40557	0.0438891	BRAINEAC	13	No
rs11169104	Brain_Hippocampus	ENSG00000187778	MCRS1	12	50076287	1.41283e-05	-0.273349	0.00995153	GTEx/v8	13	No
rs11169106	SNIG	ENSG00000185958	FAM186A	12	50078567	0.000955357	-3.40549	0.0438891	BRAINEAC	13	No
rs11169106	Brain_Hippocampus	ENSG00000187778	MCRS1	12	50078567	1.41283e-05	-0.273349	0.00995153	GTEx/v8	13	No
rs11169112	SNIG	ENSG00000185958	FAM186A	12	50093941	0.00100391	-3.39033	0.0438891	BRAINEAC	13	No
rs11169112	Brain_Hippocampus	ENSG00000187778	MCRS1	12	50093941	1.0792e-05	-0.276311	0.00995153	GTEx/v8	13	No
rs11169113	SNIG	ENSG00000185958	FAM186A	12	50093947	0.00100391	-3.39033	0.0438891	BRAINEAC	13	No
rs11169113	Brain_Hippocampus	ENSG00000187778	MCRS1	12	50093947	1.0792e-05	-0.276311	0.00995153	GTEx/v8	13	No
rs11169118	SNIG	ENSG00000185958	FAM186A	12	50102535	0.000954343	-3.40582	0.0438891	BRAINEAC	13	No
rs11169118	Brain_Hippocampus	ENSG00000187778	MCRS1	12	50102535	1.0792e-05	-0.276311	0.00995153	GTEx/v8	13	No
rs11169125	SNIG	ENSG00000185958	FAM186A	12	50115404	0.000954343	-3.40582	0.0438891	BRAINEAC	13	No
rs11169125	Brain_Hippocampus	ENSG00000187778	MCRS1	12	50115404	1.3357e-05	-0.279067	0.00995153	GTEx/v8	13	No
rs11169127	SNIG	ENSG00000185958	FAM186A	12	50120901	0.000952993	-3.40625	0.0438891	BRAINEAC	13	No
rs11169127	Brain_Hippocampus	ENSG00000187778	MCRS1	12	50120901	1.0792e-05	-0.276311	0.00995153	GTEx/v8	13	No
rs11169133	SNIG	ENSG00000185958	FAM186A	12	50126058	0.000951118	-3.40685	0.0438891	BRAINEAC	13	No
rs11169133	Brain_Hippocampus	ENSG00000187778	MCRS1	12	50126058	1.0792e-05	-0.276311	0.00995153	GTEx/v8	13	No
rs113680356	Brain_Hippocampus	ENSG00000187778	MCRS1	12	50006260	3.05719e-05	-0.261392	0.00995153	GTEx/v8	13	No
rs113903668	Brain_Hippocampus	ENSG00000187778	MCRS1	12	50001508	3.05719e-05	-0.261392	0.00995153	GTEx/v8	13	No
rs11833411	SNIG	ENSG00000185958	FAM186A	12	50000387	0.000965548	-3.40225	0.0438891	BRAINEAC	13	No
rs11833411	Brain_Hippocampus	ENSG00000187778	MCRS1	12	50000387	6.11497e-06	-0.278363	0.00995153	GTEx/v8	13	No
rs11834380	SNIG	ENSG00000185958	FAM186A	12	50080878	0.000954343	-3.40582	0.0438891	BRAINEAC	13	No
rs12296586	SNIG	ENSG00000185958	FAM186A	12	50140682	0.000953667	-3.40603	0.0438891	BRAINEAC	13	No
rs12296586	Brain_Hippocampus	ENSG00000187778	MCRS1	12	50140682	1.0792e-05	-0.276311	0.00995153	GTEx/v8	13	No
rs12299505	SNIG	ENSG00000185958	FAM186A	12	50019894	0.000954343	-3.40582	0.0438891	BRAINEAC	13	No
rs12299505	Brain_Hippocampus	ENSG00000187778	MCRS1	12	50019894	1.41283e-05	-0.273349	0.00995153	GTEx/v8	13	No
rs12299513	SNIG	ENSG00000185958	FAM186A	12	50019967	0.000954343	-3.40582	0.0438891	BRAINEAC	13	No
rs12299513	Brain_Hippocampus	ENSG00000187778	MCRS1	12	50019967	1.0792e-05	-0.276311	0.00995153	GTEx/v8	13	No
rs12304796	SNIG	ENSG00000185958	FAM186A	12	50123466	0.000952319	-3.40647	0.0438891	BRAINEAC	13	No
rs12304796	Brain_Hippocampus	ENSG00000187778	MCRS1	12	50123466	1.0792e-05	-0.276311	0.00995153	GTEx/v8	13	No
rs12309940	SNIG	ENSG00000185958	FAM186A	12	50080339	0.000954343	-3.40582	0.0438891	BRAINEAC	13	No
rs12309940	Brain_Hippocampus	ENSG00000187778	MCRS1	12	50080339	4.49498e-05	-0.253026	0.00995153	GTEx/v8	13	No
rs12310510	SNIG	ENSG00000185958	FAM186A	12	50066244	0.000956373	-3.40517	0.0438891	BRAINEAC	13	No
rs12310510	Brain_Hippocampus	ENSG00000187778	MCRS1	12	50066244	1.41283e-05	-0.273349	0.00995153	GTEx/v8	13	No
rs12311839	Brain_Hippocampus	ENSG00000187778	MCRS1	12	49963405	3.74873e-06	-0.283411	0.00995153	GTEx/v8	13	No
rs12314795	SNIG	ENSG00000185958	FAM186A	12	50147864	0.000963639	-3.40286	0.0438891	BRAINEAC	13	No
rs12314795	Brain_Hippocampus	ENSG00000187778	MCRS1	12	50147864	1.0792e-05	-0.276311	0.00995153	GTEx/v8	13	No
rs12314878	Brain_Hippocampus	ENSG00000187778	MCRS1	12	49942208	1.14232e-05	-0.266542	0.00995153	GTEx/v8	13	No
rs12315224	SNIG	ENSG00000185958	FAM186A	12	50109517	0.000954343	-3.40582	0.0438891	BRAINEAC	13	No
rs12315224	Brain_Hippocampus	ENSG00000187778	MCRS1	12	50109517	1.0792e-05	-0.276311	0.00995153	GTEx/v8	13	No
rs12315791	SNIG	ENSG00000185958	FAM186A	12	50083547	0.000954343	-3.40582	0.0438891	BRAINEAC	13	No
rs12315791	Brain_Hippocampus	ENSG00000187778	MCRS1	12	50083547	3.12981e-05	-0.258936	0.00995153	GTEx/v8	13	No
rs12316284	SNIG	ENSG00000185958	FAM186A	12	50158866	0.000956484	-3.40513	0.0438891	BRAINEAC	13	No
rs12316284	Brain_Hippocampus	ENSG00000187778	MCRS1	12	50158866	1.43237e-05	-0.271262	0.00995153	GTEx/v8	13	No
rs12317646	SNIG	ENSG00000185958	FAM186A	12	50084470	0.000954343	-3.40582	0.0438891	BRAINEAC	13	No
rs12317646	Brain_Hippocampus	ENSG00000187778	MCRS1	12	50084470	1.41283e-05	-0.273349	0.00995153	GTEx/v8	13	No
rs12320556	Brain_Hippocampus	ENSG00000187778	MCRS1	12	49973011	3.74873e-06	-0.283411	0.00995153	GTEx/v8	13	No
rs12321819	Brain_Hippocampus	ENSG00000187778	MCRS1	12	49941997	3.74873e-06	-0.283411	0.00995153	GTEx/v8	13	No
rs13906	Brain_Hippocampus	ENSG00000187778	MCRS1	12	49952394	1.03373e-05	-0.269855	0.00995153	GTEx/v8	13	No
rs143098885	SNIG	ENSG00000185958	FAM186A	12	50116651	0.000952993	-3.40625	0.0438891	BRAINEAC	13	No
rs143098885	Brain_Hippocampus	ENSG00000187778	MCRS1	12	50116651	4.00454e-05	-0.260286	0.00995153	GTEx/v8	13	No
rs1574326	SNIG	ENSG00000185958	FAM186A	12	50090543	0.000954343	-3.40582	0.0438891	BRAINEAC	13	No
rs1574326	Brain_Hippocampus	ENSG00000187778	MCRS1	12	50090543	1.0792e-05	-0.276311	0.00995153	GTEx/v8	13	No
rs17123808	Brain_Hippocampus	ENSG00000187778	MCRS1	12	49979413	5.01938e-06	-0.28028	0.00995153	GTEx/v8	13	No
rs1902329	Brain_Hippocampus	ENSG00000187778	MCRS1	12	49939836	3.74873e-06	-0.283411	0.00995153	GTEx/v8	13	No
rs1902330	Brain_Hippocampus	ENSG00000187778	MCRS1	12	49939953	1.14232e-05	-0.266542	0.00995153	GTEx/v8	13	Yes
rs2005195	Brain_Hippocampus	ENSG00000187778	MCRS1	12	49983479	5.01938e-06	-0.28028	0.00995153	GTEx/v8	13	No
rs2278068	Brain_Hippocampus	ENSG00000187778	MCRS1	12	49944588	3.74873e-06	-0.283411	0.00995153	GTEx/v8	13	No
rs2278069	Brain_Hippocampus	ENSG00000187778	MCRS1	12	49944508	3.74873e-06	-0.283411	0.00995153	GTEx/v8	13	No
rs2278070	Brain_Hippocampus	ENSG00000187778	MCRS1	12	49943840	3.05719e-05	-0.261392	0.00995153	GTEx/v8	13	No
rs2303305	Brain_Hippocampus	ENSG00000187778	MCRS1	12	49952668	3.05719e-05	-0.261392	0.00995153	GTEx/v8	13	No
rs3815832	Brain_Hippocampus	ENSG00000187778	MCRS1	12	49948105	3.74873e-06	-0.283411	0.00995153	GTEx/v8	13	No
rs3887728	Brain_Hippocampus	ENSG00000187778	MCRS1	12	49972332	3.74873e-06	-0.283411	0.00995153	GTEx/v8	13	No
rs4045193	SNIG	ENSG00000185958	FAM186A	12	50003980	0.000946988	-3.40818	0.0438891	BRAINEAC	13	No
rs4045193	Brain_Hippocampus	ENSG00000187778	MCRS1	12	50003980	6.11497e-06	-0.278363	0.00995153	GTEx/v8	13	No
rs4133070	SNIG	ENSG00000185958	FAM186A	12	50078124	0.000958328	-3.40455	0.0438891	BRAINEAC	13	No
rs4133070	Brain_Hippocampus	ENSG00000187778	MCRS1	12	50078124	1.41283e-05	-0.273349	0.00995153	GTEx/v8	13	No
rs4584654	SNIG	ENSG00000185958	FAM186A	12	50103546	0.000969822	-3.4009	0.0438891	BRAINEAC	13	No
rs4584654	Brain_Hippocampus	ENSG00000187778	MCRS1	12	50103546	1.0792e-05	-0.276311	0.00995153	GTEx/v8	13	No
rs52824916	Brain_Hippocampus	ENSG00000187778	MCRS1	12	49993678	3.05719e-05	-0.261392	0.00995153	GTEx/v8	13	No
rs55812050	SNIG	ENSG00000185958	FAM186A	12	50088540	0.000954343	-3.40582	0.0438891	BRAINEAC	13	No
rs55812050	Brain_Hippocampus	ENSG00000187778	MCRS1	12	50088540	1.41283e-05	-0.273349	0.00995153	GTEx/v8	13	No
rs55853522	Brain_Hippocampus	ENSG00000187778	MCRS1	12	49949167	3.74873e-06	-0.283411	0.00995153	GTEx/v8	13	No
rs57916875	Brain_Hippocampus	ENSG00000187778	MCRS1	12	49989336	3.05719e-05	-0.261392	0.00995153	GTEx/v8	13	No
rs58446833	SNIG	ENSG00000185958	FAM186A	12	50116733	0.000952993	-3.40625	0.0438891	BRAINEAC	13	No
rs58446833	Brain_Hippocampus	ENSG00000187778	MCRS1	12	50116733	1.3357e-05	-0.279067	0.00995153	GTEx/v8	13	No
rs59940006	Brain_Hippocampus	ENSG00000187778	MCRS1	12	49972902	5.01938e-06	-0.28028	0.00995153	GTEx/v8	13	No
rs60402517	SNIG	ENSG00000185958	FAM186A	12	50098471	0.000954343	-3.40582	0.0438891	BRAINEAC	13	No
rs60402517	Brain_Hippocampus	ENSG00000187778	MCRS1	12	50098471	1.0792e-05	-0.276311	0.00995153	GTEx/v8	13	No
rs61620972	SNIG	ENSG00000185958	FAM186A	12	50098232	0.000954343	-3.40582	0.0438891	BRAINEAC	13	No
rs61620972	Brain_Hippocampus	ENSG00000187778	MCRS1	12	50098232	3.12981e-05	-0.258936	0.00995153	GTEx/v8	13	No
rs61710637	SNIG	ENSG00000185958	FAM186A	12	50087680	0.000954343	-3.40582	0.0438891	BRAINEAC	13	No
rs61710637	Brain_Hippocampus	ENSG00000187778	MCRS1	12	50087680	1.41283e-05	-0.273349	0.00995153	GTEx/v8	13	No
rs6580719	SNIG	ENSG00000185958	FAM186A	12	50071092	0.000955618	-3.40541	0.0438891	BRAINEAC	13	No
rs6580719	Brain_Hippocampus	ENSG00000187778	MCRS1	12	50071092	1.41283e-05	-0.273349	0.00995153	GTEx/v8	13	No
rs7137976	SNIG	ENSG00000185958	FAM186A	12	50099067	0.000954343	-3.40582	0.0438891	BRAINEAC	13	No
rs7137976	Brain_Hippocampus	ENSG00000187778	MCRS1	12	50099067	1.0792e-05	-0.276311	0.00995153	GTEx/v8	13	No
rs7296281	Brain_Hippocampus	ENSG00000187778	MCRS1	12	49964558	5.01938e-06	-0.28028	0.00995153	GTEx/v8	13	No
rs7299002	SNIG	ENSG00000185958	FAM186A	12	50095459	0.000952141	-3.40652	0.0438891	BRAINEAC	13	No
rs7299002	Brain_Hippocampus	ENSG00000187778	MCRS1	12	50095459	3.12981e-05	-0.258936	0.00995153	GTEx/v8	13	No
rs7301209	Brain_Hippocampus	ENSG00000187778	MCRS1	12	49946051	3.74873e-06	-0.283411	0.00995153	GTEx/v8	13	No
rs73305008	Brain_Hippocampus	ENSG00000187778	MCRS1	12	49958911	3.74873e-06	-0.283411	0.00995153	GTEx/v8	13	No
rs73305012	Brain_Hippocampus	ENSG00000187778	MCRS1	12	49962637	3.74873e-06	-0.283411	0.00995153	GTEx/v8	13	No
rs73305085	SNIG	ENSG00000185958	FAM186A	12	50056233	0.00093398	-3.4124	0.0438891	BRAINEAC	13	No
rs73305085	Brain_Hippocampus	ENSG00000187778	MCRS1	12	50056233	3.12981e-05	-0.258936	0.00995153	GTEx/v8	13	No
rs73305098	SNIG	ENSG00000185958	FAM186A	12	50072997	0.000955618	-3.40541	0.0438891	BRAINEAC	13	No
rs73305098	Brain_Hippocampus	ENSG00000187778	MCRS1	12	50072997	3.12981e-05	-0.258936	0.00995153	GTEx/v8	13	No
rs73306808	SNIG	ENSG00000185958	FAM186A	12	50078632	0.000955357	-3.40549	0.0438891	BRAINEAC	13	No
rs73306808	Brain_Hippocampus	ENSG00000187778	MCRS1	12	50078632	1.65352e-05	-0.272294	0.00995153	GTEx/v8	13	No
rs75222486	Brain_Hippocampus	ENSG00000187778	MCRS1	12	50009762	3.05719e-05	-0.261392	0.00995153	GTEx/v8	13	No
rs7688	SNIG	ENSG00000185958	FAM186A	12	50157071	0.000954343	-3.40582	0.0438891	BRAINEAC	13	No
rs7688	Brain_Hippocampus	ENSG00000187778	MCRS1	12	50157071	1.0792e-05	-0.276311	0.00995153	GTEx/v8	13	No
rs7952734	SNIG	ENSG00000185958	FAM186A	12	50062681	0.000955357	-3.40549	0.0438891	BRAINEAC	13	No
rs7952734	Brain_Hippocampus	ENSG00000187778	MCRS1	12	50062681	3.12981e-05	-0.258936	0.00995153	GTEx/v8	13	No
rs7953911	Brain_Hippocampus	ENSG00000187778	MCRS1	12	49948500	4.91917e-05	-0.247512	0.00995153	GTEx/v8	13	No
rs7954994	SNIG	ENSG00000185958	FAM186A	12	50068089	0.000955865	-3.40533	0.0438891	BRAINEAC	13	No
rs7954994	Brain_Hippocampus	ENSG00000187778	MCRS1	12	50068089	1.41283e-05	-0.273349	0.00995153	GTEx/v8	13	No
rs7956089	SNIG	ENSG00000185958	FAM186A	12	50153310	0.000954343	-3.40582	0.0438891	BRAINEAC	13	No
rs7956089	Brain_Hippocampus	ENSG00000187778	MCRS1	12	50153310	1.0792e-05	-0.276311	0.00995153	GTEx/v8	13	No
rs7956181	SNIG	ENSG00000185958	FAM186A	12	50056339	0.000954343	-3.40582	0.0438891	BRAINEAC	13	No
rs7956181	Brain_Hippocampus	ENSG00000187778	MCRS1	12	50056339	4.49498e-05	-0.253026	0.00995153	GTEx/v8	13	No
rs7962645	SNIG	ENSG00000185958	FAM186A	12	50150939	0.000954343	-3.40582	0.0438891	BRAINEAC	13	No
rs7962645	Brain_Hippocampus	ENSG00000187778	MCRS1	12	50150939	1.0792e-05	-0.276311	0.00995153	GTEx/v8	13	No
rs7967624	SNIG	ENSG00000185958	FAM186A	12	50159519	0.000962883	-3.4031	0.0438891	BRAINEAC	13	No
rs7967624	Brain_Hippocampus	ENSG00000187778	MCRS1	12	50159519	1.0792e-05	-0.276311	0.00995153	GTEx/v8	13	No
rs7970241	Brain_Hippocampus	ENSG00000187778	MCRS1	12	49948759	3.74873e-06	-0.283411	0.00995153	GTEx/v8	13	No
rs7973389	Brain_Hippocampus	ENSG00000187778	MCRS1	12	49980745	3.74873e-06	-0.283411	0.00995153	GTEx/v8	13	No
rs7975599	Brain_Hippocampus	ENSG00000187778	MCRS1	12	49944926	5.01938e-06	-0.28028	0.00995153	GTEx/v8	13	No
rs7977389	Brain_Hippocampus	ENSG00000187778	MCRS1	12	49981722	1.14232e-05	-0.266542	0.00995153	GTEx/v8	13	No
rs7979262	SNIG	ENSG00000185958	FAM186A	12	50065146	0.000956373	-3.40517	0.0438891	BRAINEAC	13	No
rs7979262	Brain_Hippocampus	ENSG00000187778	MCRS1	12	50065146	1.41283e-05	-0.273349	0.00995153	GTEx/v8	13	No
rs7980979	SNIG	ENSG00000185958	FAM186A	12	50122588	0.000952319	-3.40647	0.0438891	BRAINEAC	13	No
rs876889	Brain_Hippocampus	ENSG00000187778	MCRS1	12	49983378	3.74873e-06	-0.283411	0.00995153	GTEx/v8	13	No
rs9804749	SNIG	ENSG00000185958	FAM186A	12	50094314	0.000954343	-3.40582	0.0438891	BRAINEAC	13	No
rs9804749	Brain_Hippocampus	ENSG00000187778	MCRS1	12	50094314	1.0792e-05	-0.276311	0.00995153	GTEx/v8	13	No
rs9804971	SNIG	ENSG00000185958	FAM186A	12	50094437	0.000953012	-3.40624	0.0438891	BRAINEAC	13	No
rs9804971	Brain_Hippocampus	ENSG00000187778	MCRS1	12	50094437	1.0792e-05	-0.276311	0.00995153	GTEx/v8	13	No
rs1005752	Brain_Caudate_basal_ganglia	ENSG00000169783	LINGO1	15	77818128	1.86373e-05	0.192982	3.66374e-06	GTEx/v8	17	No
rs1005752	Brain_Nucleus_accumbens_basal_ganglia	ENSG00000169783	LINGO1	15	77818128	6.66608e-08	0.273321	1.93114e-05	GTEx/v8	17	No
rs1022172	Brain_Caudate_basal_ganglia	ENSG00000169783	LINGO1	15	77793359	3.81986e-05	0.186854	3.66374e-06	GTEx/v8	17	No
rs1022172	Brain_Nucleus_accumbens_basal_ganglia	ENSG00000169783	LINGO1	15	77793359	5.56866e-08	0.273624	1.93114e-05	GTEx/v8	17	No
rs11633054	Brain_Caudate_basal_ganglia	ENSG00000169783	LINGO1	15	77747276	6.24543e-05	0.180725	3.66374e-06	GTEx/v8	17	Yes
rs11633054	Brain_Nucleus_accumbens_basal_ganglia	ENSG00000169783	LINGO1	15	77747276	1.03042e-07	0.267589	1.93114e-05	GTEx/v8	17	Yes
rs11857294	Brain_Caudate_basal_ganglia	ENSG00000140368	PSTPIP1	15	77596725	1.09452e-05	-0.344062	7.33086e-10	GTEx/v8	17	No
rs11857294	Brain_Cerebellar_Hemisphere	ENSG00000140391	TSPAN3	15	77596725	0.000105231	0.173273	0.000771833	GTEx/v8	17	No
rs11857294	Brain_Nucleus_accumbens_basal_ganglia	ENSG00000169783	LINGO1	15	77596725	4.00853e-05	0.229735	1.93114e-05	GTEx/v8	17	No
rs12324627	Brain_Caudate_basal_ganglia	ENSG00000169783	LINGO1	15	77767539	3.81986e-05	0.186854	3.66374e-06	GTEx/v8	17	No
rs12324627	Brain_Nucleus_accumbens_basal_ganglia	ENSG00000169783	LINGO1	15	77767539	5.56866e-08	0.273624	1.93114e-05	GTEx/v8	17	No
rs12901297	Brain_Caudate_basal_ganglia	ENSG00000140368	PSTPIP1	15	77386675	1.38366e-05	-0.341455	7.33086e-10	GTEx/v8	17	No
rs12901503	Brain_Caudate_basal_ganglia	ENSG00000169783	LINGO1	15	77819056	1.86373e-05	0.192982	3.66374e-06	GTEx/v8	17	No
rs12901503	Brain_Nucleus_accumbens_basal_ganglia	ENSG00000169783	LINGO1	15	77819056	6.66608e-08	0.273321	1.93114e-05	GTEx/v8	17	No
rs12904938	Brain_Caudate_basal_ganglia	ENSG00000169783	LINGO1	15	77721225	3.81986e-05	0.186854	3.66374e-06	GTEx/v8	17	No
rs12904938	Brain_Nucleus_accumbens_basal_ganglia	ENSG00000169783	LINGO1	15	77721225	2.78429e-08	0.282263	1.93114e-05	GTEx/v8	17	No
rs12910361	Brain_Caudate_basal_ganglia	ENSG00000169783	LINGO1	15	77782335	3.81986e-05	0.186854	3.66374e-06	GTEx/v8	17	No
rs12910361	Brain_Nucleus_accumbens_basal_ganglia	ENSG00000169783	LINGO1	15	77782335	5.56866e-08	0.273624	1.93114e-05	GTEx/v8	17	No
rs1565756	Brain_Caudate_basal_ganglia	ENSG00000169783	LINGO1	15	77741640	3.81986e-05	0.186854	3.66374e-06	GTEx/v8	17	No
rs1565756	Brain_Nucleus_accumbens_basal_ganglia	ENSG00000169783	LINGO1	15	77741640	5.56866e-08	0.273624	1.93114e-05	GTEx/v8	17	No
rs2055901	Brain_Caudate_basal_ganglia	ENSG00000169783	LINGO1	15	77759295	3.81986e-05	0.186854	3.66374e-06	GTEx/v8	17	No
rs2055901	Brain_Nucleus_accumbens_basal_ganglia	ENSG00000169783	LINGO1	15	77759295	5.56866e-08	0.273624	1.93114e-05	GTEx/v8	17	No
rs34591043	Brain_Caudate_basal_ganglia	ENSG00000169783	LINGO1	15	77713586	3.31789e-05	0.186676	3.66374e-06	GTEx/v8	17	No
rs34591043	Brain_Nucleus_accumbens_basal_ganglia	ENSG00000169783	LINGO1	15	77713586	2.83407e-08	0.277871	1.93114e-05	GTEx/v8	17	No
rs4886849	Brain_Caudate_basal_ganglia	ENSG00000140368	PSTPIP1	15	77384002	1.76211e-05	-0.333285	7.33086e-10	GTEx/v8	17	No
rs59153558	Brain_Caudate_basal_ganglia	ENSG00000169783	LINGO1	15	77806770	4.34118e-05	0.184283	3.66374e-06	GTEx/v8	17	No
rs59153558	Brain_Nucleus_accumbens_basal_ganglia	ENSG00000169783	LINGO1	15	77806770	1.92302e-07	0.262351	1.93114e-05	GTEx/v8	17	No
rs62007299	Brain_Caudate_basal_ganglia	ENSG00000169783	LINGO1	15	77711719	3.77313e-05	0.184323	3.66374e-06	GTEx/v8	17	No
rs62007299	Brain_Nucleus_accumbens_basal_ganglia	ENSG00000169783	LINGO1	15	77711719	3.22613e-08	0.275419	1.93114e-05	GTEx/v8	17	No
rs6495240	Brain_Caudate_basal_ganglia	ENSG00000169783	LINGO1	15	77766556	3.81986e-05	0.186854	3.66374e-06	GTEx/v8	17	No
rs6495240	Brain_Nucleus_accumbens_basal_ganglia	ENSG00000169783	LINGO1	15	77766556	5.56866e-08	0.273624	1.93114e-05	GTEx/v8	17	No
rs7178572	Brain_Caudate_basal_ganglia	ENSG00000169783	LINGO1	15	77747190	3.81986e-05	0.186854	3.66374e-06	GTEx/v8	17	No
rs7178572	Brain_Nucleus_accumbens_basal_ganglia	ENSG00000169783	LINGO1	15	77747190	5.56866e-08	0.273624	1.93114e-05	GTEx/v8	17	No
rs8024485	Brain_Caudate_basal_ganglia	ENSG00000169783	LINGO1	15	77718368	3.31789e-05	0.186676	3.66374e-06	GTEx/v8	17	No
rs8024485	Brain_Nucleus_accumbens_basal_ganglia	ENSG00000169783	LINGO1	15	77718368	2.83407e-08	0.277871	1.93114e-05	GTEx/v8	17	No
rs952472	Brain_Caudate_basal_ganglia	ENSG00000169783	LINGO1	15	77776562	3.81986e-05	0.186854	3.66374e-06	GTEx/v8	17	No
rs952472	Brain_Nucleus_accumbens_basal_ganglia	ENSG00000169783	LINGO1	15	77776562	5.56866e-08	0.273624	1.93114e-05	GTEx/v8	17	No
rs965480	Brain_Caudate_basal_ganglia	ENSG00000169783	LINGO1	15	77781926	3.81986e-05	0.186854	3.66374e-06	GTEx/v8	17	No
rs965480	Brain_Nucleus_accumbens_basal_ganglia	ENSG00000169783	LINGO1	15	77781926	5.56866e-08	0.273624	1.93114e-05	GTEx/v8	17	No
rs10851939	Brain_Caudate_basal_ganglia	ENSG00000136379	ABHD17C	15	81021489	1.4861e-07	-0.318036	0.000742763	GTEx/v8	18	No
rs10851940	Brain_Caudate_basal_ganglia	ENSG00000136379	ABHD17C	15	81021496	1.4861e-07	-0.318036	0.000742763	GTEx/v8	18	No
rs11072938	Brain_Caudate_basal_ganglia	ENSG00000136379	ABHD17C	15	81021661	1.4861e-07	-0.318036	0.000742763	GTEx/v8	18	No
rs12441947	Brain_Caudate_basal_ganglia	ENSG00000136379	ABHD17C	15	81031886	5.10737e-07	-0.294672	0.000742763	GTEx/v8	18	Yes
rs12708529	Brain_Caudate_basal_ganglia	ENSG00000136379	ABHD17C	15	81022364	1.4861e-07	-0.318036	0.000742763	GTEx/v8	18	No
rs12900485	Brain_Caudate_basal_ganglia	ENSG00000136379	ABHD17C	15	81022087	1.4861e-07	-0.318036	0.000742763	GTEx/v8	18	No
rs60567504	Brain_Caudate_basal_ganglia	ENSG00000136379	ABHD17C	15	81021182	1.4861e-07	-0.318036	0.000742763	GTEx/v8	18	No
rs12920842	FCTX	ENSG00000261701	HPR	16	72211652	0.000392082	-3.64397	0.037877	BRAINEAC	19	No
rs12920842	HIPP	ENSG00000261701	HPR	16	72211652	3.61073e-06	-4.85855	0.000347309	BRAINEAC	19	No
rs12920842	aveALL	ENSG00000261701	HPR	16	72211652	0.000392082	-3.64397	0.037877	BRAINEAC	19	No
rs12920842	Brain_Amygdala	ENSG00000261701	HPR	16	72211652	8.0573e-08	0.956475	8.08645e-13	GTEx/v8	19	No
rs12920842	Brain_Anterior_cingulate_cortex_BA24	ENSG00000261701	HPR	16	72211652	1.7624e-07	0.903035	1.16788e-14	GTEx/v8	19	No
rs12920842	Brain_Caudate_basal_ganglia	ENSG00000261701	HPR	16	72211652	8.39001e-09	0.714363	3.37276e-28	GTEx/v8	19	No
rs12920842	Brain_Cerebellar_Hemisphere	ENSG00000261701	HPR	16	72211652	1.55047e-10	1.12915	8.28293e-22	GTEx/v8	19	No
rs12920842	Brain_Cerebellum	ENSG00000261701	HPR	16	72211652	3.07792e-11	1.03822	8.7487e-35	GTEx/v8	19	No
rs12920842	Brain_Cortex	ENSG00000261701	HPR	16	72211652	5.10853e-10	0.904167	6.93817e-26	GTEx/v8	19	No
rs12920842	Brain_Frontal_Cortex_BA9	ENSG00000261701	HPR	16	72211652	5.0685e-10	1.03557	8.32476e-22	GTEx/v8	19	No
rs12920842	Brain_Hippocampus	ENSG00000261701	HPR	16	72211652	3.25204e-09	1.04499	2.36027e-20	GTEx/v8	19	No
rs12920842	Brain_Hypothalamus	ENSG00000261701	HPR	16	72211652	6.92127e-11	1.06252	1.63386e-22	GTEx/v8	19	No
rs12920842	Brain_Nucleus_accumbens_basal_ganglia	ENSG00000261701	HPR	16	72211652	1.52948e-10	0.852399	3.43764e-35	GTEx/v8	19	No
rs12920842	Brain_Putamen_basal_ganglia	ENSG00000261701	HPR	16	72211652	6.59972e-08	0.574902	1.74359e-24	GTEx/v8	19	No
rs12920842	Brain_Spinal_cord_cervical_c-1	ENSG00000261701	HPR	16	72211652	3.62414e-06	0.887066	1.51559e-11	GTEx/v8	19	No
rs12920842	Brain_Substantia_nigra	ENSG00000261701	HPR	16	72211652	5.30016e-06	0.787335	1.77212e-12	GTEx/v8	19	No
rs12920967	HIPP	ENSG00000261701	HPR	16	72251074	7.22103e-05	-4.11179	0.0046778	BRAINEAC	19	No
rs12920967	Brain_Amygdala	ENSG00000261701	HPR	16	72251074	1.32219e-06	0.786368	8.08645e-13	GTEx/v8	19	No
rs12920967	Brain_Caudate_basal_ganglia	ENSG00000261701	HPR	16	72251074	5.64277e-06	0.498811	3.37276e-28	GTEx/v8	19	No
rs12920967	Brain_Cerebellar_Hemisphere	ENSG00000261701	HPR	16	72251074	7.54374e-07	0.759396	8.28293e-22	GTEx/v8	19	No
rs12920967	Brain_Cerebellum	ENSG00000261701	HPR	16	72251074	2.43564e-09	0.795529	8.7487e-35	GTEx/v8	19	No
rs12920967	Brain_Cortex	ENSG00000261701	HPR	16	72251074	1.32074e-07	0.70417	6.93817e-26	GTEx/v8	19	No
rs12920967	Brain_Frontal_Cortex_BA9	ENSG00000261701	HPR	16	72251074	3.85589e-07	0.727285	8.32476e-22	GTEx/v8	19	No
rs12920967	Brain_Hippocampus	ENSG00000261701	HPR	16	72251074	2.48433e-05	0.649405	2.36027e-20	GTEx/v8	19	No
rs12920967	Brain_Hypothalamus	ENSG00000261701	HPR	16	72251074	6.58479e-07	0.714105	1.63386e-22	GTEx/v8	19	No
rs12920967	Brain_Nucleus_accumbens_basal_ganglia	ENSG00000261701	HPR	16	72251074	1.13159e-08	0.701768	3.43764e-35	GTEx/v8	19	No
rs12920967	Brain_Putamen_basal_ganglia	ENSG00000261701	HPR	16	72251074	2.71724e-08	0.511256	1.74359e-24	GTEx/v8	19	No
rs12920967	Brain_Substantia_nigra	ENSG00000261701	HPR	16	72251074	1.16071e-05	0.672204	1.77212e-12	GTEx/v8	19	No
rs12921278	FCTX	ENSG00000261701	HPR	16	72211938	0.000392082	-3.64397	0.037877	BRAINEAC	19	No
rs12921278	HIPP	ENSG00000261701	HPR	16	72211938	3.61073e-06	-4.85855	0.000347309	BRAINEAC	19	No
rs12921278	aveALL	ENSG00000261701	HPR	16	72211938	0.000392082	-3.64397	0.037877	BRAINEAC	19	No
rs12921278	Brain_Amygdala	ENSG00000261701	HPR	16	72211938	8.0573e-08	0.956475	8.08645e-13	GTEx/v8	19	No
rs12921278	Brain_Anterior_cingulate_cortex_BA24	ENSG00000261701	HPR	16	72211938	1.7624e-07	0.903035	1.16788e-14	GTEx/v8	19	No
rs12921278	Brain_Caudate_basal_ganglia	ENSG00000261701	HPR	16	72211938	8.39001e-09	0.714363	3.37276e-28	GTEx/v8	19	No
rs12921278	Brain_Cerebellar_Hemisphere	ENSG00000261701	HPR	16	72211938	1.55047e-10	1.12915	8.28293e-22	GTEx/v8	19	No
rs12921278	Brain_Cerebellum	ENSG00000261701	HPR	16	72211938	3.07792e-11	1.03822	8.7487e-35	GTEx/v8	19	No
rs12921278	Brain_Cortex	ENSG00000261701	HPR	16	72211938	5.10853e-10	0.904167	6.93817e-26	GTEx/v8	19	No
rs12921278	Brain_Frontal_Cortex_BA9	ENSG00000261701	HPR	16	72211938	5.0685e-10	1.03557	8.32476e-22	GTEx/v8	19	No
rs12921278	Brain_Hippocampus	ENSG00000261701	HPR	16	72211938	3.25204e-09	1.04499	2.36027e-20	GTEx/v8	19	No
rs12921278	Brain_Hypothalamus	ENSG00000261701	HPR	16	72211938	6.92127e-11	1.06252	1.63386e-22	GTEx/v8	19	No
rs12921278	Brain_Nucleus_accumbens_basal_ganglia	ENSG00000261701	HPR	16	72211938	1.52948e-10	0.852399	3.43764e-35	GTEx/v8	19	No
rs12921278	Brain_Putamen_basal_ganglia	ENSG00000261701	HPR	16	72211938	6.59972e-08	0.574902	1.74359e-24	GTEx/v8	19	No
rs12921278	Brain_Spinal_cord_cervical_c-1	ENSG00000261701	HPR	16	72211938	3.62414e-06	0.887066	1.51559e-11	GTEx/v8	19	No
rs12921278	Brain_Substantia_nigra	ENSG00000261701	HPR	16	72211938	5.30016e-06	0.787335	1.77212e-12	GTEx/v8	19	No
rs12921986	HIPP	ENSG00000261701	HPR	16	72312727	3.33106e-05	-4.31249	0.00243429	BRAINEAC	19	No
rs12921986	Brain_Amygdala	ENSG00000261701	HPR	16	72312727	4.91954e-06	0.870376	8.08645e-13	GTEx/v8	19	No
rs12921986	Brain_Anterior_cingulate_cortex_BA24	ENSG00000261701	HPR	16	72312727	1.17358e-07	0.850318	1.16788e-14	GTEx/v8	19	No
rs12921986	Brain_Caudate_basal_ganglia	ENSG00000261701	HPR	16	72312727	1.60998e-09	0.782015	3.37276e-28	GTEx/v8	19	No
rs12921986	Brain_Cerebellar_Hemisphere	ENSG00000261701	HPR	16	72312727	1.42733e-08	1.0251	8.28293e-22	GTEx/v8	19	No
rs12921986	Brain_Cerebellum	ENSG00000261701	HPR	16	72312727	8.55321e-12	1.07817	8.7487e-35	GTEx/v8	19	No
rs12921986	Brain_Cortex	ENSG00000261701	HPR	16	72312727	1.80609e-10	0.990373	6.93817e-26	GTEx/v8	19	No
rs12921986	Brain_Frontal_Cortex_BA9	ENSG00000261701	HPR	16	72312727	2.33475e-08	0.925847	8.32476e-22	GTEx/v8	19	No
rs12921986	Brain_Hippocampus	ENSG00000261701	HPR	16	72312727	8.42127e-07	0.876498	2.36027e-20	GTEx/v8	19	No
rs12921986	Brain_Hypothalamus	ENSG00000261701	HPR	16	72312727	1.40592e-08	1.03844	1.63386e-22	GTEx/v8	19	No
rs12921986	Brain_Nucleus_accumbens_basal_ganglia	ENSG00000261701	HPR	16	72312727	3.24333e-10	0.928309	3.43764e-35	GTEx/v8	19	No
rs12921986	Brain_Putamen_basal_ganglia	ENSG00000261701	HPR	16	72312727	5.45618e-07	0.557935	1.74359e-24	GTEx/v8	19	No
rs12921986	Brain_Spinal_cord_cervical_c-1	ENSG00000261701	HPR	16	72312727	4.711e-05	0.808071	1.51559e-11	GTEx/v8	19	No
rs12921986	Brain_Substantia_nigra	ENSG00000261701	HPR	16	72312727	3.06635e-06	0.84726	1.77212e-12	GTEx/v8	19	No
rs12923749	HIPP	ENSG00000261701	HPR	16	72203522	9.164e-05	-4.04868	0.00522791	BRAINEAC	19	No
rs12923749	Brain_Amygdala	ENSG00000261701	HPR	16	72203522	4.55975e-05	0.635513	8.08645e-13	GTEx/v8	19	No
rs12923749	Brain_Cerebellar_Hemisphere	ENSG00000261701	HPR	16	72203522	1.21254e-06	0.748476	8.28293e-22	GTEx/v8	19	No
rs12923749	Brain_Cerebellum	ENSG00000261701	HPR	16	72203522	7.03384e-07	0.703954	8.7487e-35	GTEx/v8	19	No
rs12923749	Brain_Cortex	ENSG00000261701	HPR	16	72203522	2.40026e-05	0.587279	6.93817e-26	GTEx/v8	19	No
rs12923749	Brain_Hippocampus	ENSG00000261701	HPR	16	72203522	4.22465e-05	0.6108	2.36027e-20	GTEx/v8	19	No
rs12923749	Brain_Hypothalamus	ENSG00000261701	HPR	16	72203522	5.82291e-05	0.576918	1.63386e-22	GTEx/v8	19	No
rs12923749	Brain_Nucleus_accumbens_basal_ganglia	ENSG00000261701	HPR	16	72203522	2.47913e-06	0.578376	3.43764e-35	GTEx/v8	19	No
rs12923749	Brain_Putamen_basal_ganglia	ENSG00000261701	HPR	16	72203522	1.65548e-05	0.409894	1.74359e-24	GTEx/v8	19	No
rs12925943	FCTX	ENSG00000261701	HPR	16	72207420	0.000381242	-3.65195	0.037877	BRAINEAC	19	No
rs12925943	HIPP	ENSG00000261701	HPR	16	72207420	3.5681e-06	-4.86137	0.000347309	BRAINEAC	19	No
rs12925943	aveALL	ENSG00000261701	HPR	16	72207420	0.000381242	-3.65195	0.037877	BRAINEAC	19	No
rs12925943	Brain_Amygdala	ENSG00000261701	HPR	16	72207420	8.0573e-08	0.956475	8.08645e-13	GTEx/v8	19	No
rs12925943	Brain_Anterior_cingulate_cortex_BA24	ENSG00000261701	HPR	16	72207420	1.7624e-07	0.903035	1.16788e-14	GTEx/v8	19	No
rs12925943	Brain_Caudate_basal_ganglia	ENSG00000261701	HPR	16	72207420	8.39001e-09	0.714363	3.37276e-28	GTEx/v8	19	No
rs12925943	Brain_Cerebellar_Hemisphere	ENSG00000261701	HPR	16	72207420	1.55047e-10	1.12915	8.28293e-22	GTEx/v8	19	No
rs12925943	Brain_Cerebellum	ENSG00000261701	HPR	16	72207420	3.07792e-11	1.03822	8.7487e-35	GTEx/v8	19	No
rs12925943	Brain_Cortex	ENSG00000261701	HPR	16	72207420	5.10853e-10	0.904167	6.93817e-26	GTEx/v8	19	No
rs12925943	Brain_Frontal_Cortex_BA9	ENSG00000261701	HPR	16	72207420	5.0685e-10	1.03557	8.32476e-22	GTEx/v8	19	No
rs12925943	Brain_Hippocampus	ENSG00000261701	HPR	16	72207420	3.25204e-09	1.04499	2.36027e-20	GTEx/v8	19	No
rs12925943	Brain_Hypothalamus	ENSG00000261701	HPR	16	72207420	6.92127e-11	1.06252	1.63386e-22	GTEx/v8	19	No
rs12925943	Brain_Nucleus_accumbens_basal_ganglia	ENSG00000261701	HPR	16	72207420	1.52948e-10	0.852399	3.43764e-35	GTEx/v8	19	No
rs12925943	Brain_Putamen_basal_ganglia	ENSG00000261701	HPR	16	72207420	6.59972e-08	0.574902	1.74359e-24	GTEx/v8	19	No
rs12925943	Brain_Spinal_cord_cervical_c-1	ENSG00000261701	HPR	16	72207420	3.62414e-06	0.887066	1.51559e-11	GTEx/v8	19	No
rs12925943	Brain_Substantia_nigra	ENSG00000261701	HPR	16	72207420	5.30016e-06	0.787335	1.77212e-12	GTEx/v8	19	No
rs12926119	FCTX	ENSG00000261701	HPR	16	72207520	0.000386372	-3.64814	0.037877	BRAINEAC	19	No
rs12926119	HIPP	ENSG00000261701	HPR	16	72207520	3.58601e-06	-4.86018	0.000347309	BRAINEAC	19	No
rs12926119	aveALL	ENSG00000261701	HPR	16	72207520	0.000386372	-3.64814	0.037877	BRAINEAC	19	No
rs12926119	Brain_Amygdala	ENSG00000261701	HPR	16	72207520	3.6412e-05	0.68784	8.08645e-13	GTEx/v8	19	No
rs12926119	Brain_Anterior_cingulate_cortex_BA24	ENSG00000261701	HPR	16	72207520	1.17043e-05	0.727457	1.16788e-14	GTEx/v8	19	No
rs12926119	Brain_Caudate_basal_ganglia	ENSG00000261701	HPR	16	72207520	2.50243e-08	0.651768	3.37276e-28	GTEx/v8	19	No
rs12926119	Brain_Cerebellar_Hemisphere	ENSG00000261701	HPR	16	72207520	6.15168e-07	0.845504	8.28293e-22	GTEx/v8	19	No
rs12926119	Brain_Cerebellum	ENSG00000261701	HPR	16	72207520	7.39888e-08	0.775233	8.7487e-35	GTEx/v8	19	No
rs12926119	Brain_Cortex	ENSG00000261701	HPR	16	72207520	6.06332e-07	0.666123	6.93817e-26	GTEx/v8	19	No
rs12926119	Brain_Frontal_Cortex_BA9	ENSG00000261701	HPR	16	72207520	1.81181e-07	0.831709	8.32476e-22	GTEx/v8	19	No
rs12926119	Brain_Hippocampus	ENSG00000261701	HPR	16	72207520	1.09041e-05	0.732923	2.36027e-20	GTEx/v8	19	No
rs12926119	Brain_Hypothalamus	ENSG00000261701	HPR	16	72207520	7.38604e-09	0.934647	1.63386e-22	GTEx/v8	19	No
rs12926119	Brain_Nucleus_accumbens_basal_ganglia	ENSG00000261701	HPR	16	72207520	5.62542e-08	0.685125	3.43764e-35	GTEx/v8	19	No
rs12926119	Brain_Putamen_basal_ganglia	ENSG00000261701	HPR	16	72207520	5.34901e-07	0.506689	1.74359e-24	GTEx/v8	19	No
rs12926250	FCTX	ENSG00000261701	HPR	16	72213316	0.000392082	-3.64397	0.037877	BRAINEAC	19	No
rs12926250	HIPP	ENSG00000261701	HPR	16	72213316	3.61073e-06	-4.85855	0.000347309	BRAINEAC	19	No
rs12926250	aveALL	ENSG00000261701	HPR	16	72213316	0.000392082	-3.64397	0.037877	BRAINEAC	19	No
rs12926250	Brain_Amygdala	ENSG00000261701	HPR	16	72213316	8.0573e-08	0.956475	8.08645e-13	GTEx/v8	19	No
rs12926250	Brain_Anterior_cingulate_cortex_BA24	ENSG00000261701	HPR	16	72213316	1.7624e-07	0.903035	1.16788e-14	GTEx/v8	19	No
rs12926250	Brain_Caudate_basal_ganglia	ENSG00000261701	HPR	16	72213316	8.39001e-09	0.714363	3.37276e-28	GTEx/v8	19	No
rs12926250	Brain_Cerebellar_Hemisphere	ENSG00000261701	HPR	16	72213316	1.55047e-10	1.12915	8.28293e-22	GTEx/v8	19	No
rs12926250	Brain_Cerebellum	ENSG00000261701	HPR	16	72213316	3.07792e-11	1.03822	8.7487e-35	GTEx/v8	19	No
rs12926250	Brain_Cortex	ENSG00000261701	HPR	16	72213316	5.10853e-10	0.904167	6.93817e-26	GTEx/v8	19	No
rs12926250	Brain_Frontal_Cortex_BA9	ENSG00000261701	HPR	16	72213316	5.0685e-10	1.03557	8.32476e-22	GTEx/v8	19	No
rs12926250	Brain_Hippocampus	ENSG00000261701	HPR	16	72213316	3.25204e-09	1.04499	2.36027e-20	GTEx/v8	19	No
rs12926250	Brain_Hypothalamus	ENSG00000261701	HPR	16	72213316	6.92127e-11	1.06252	1.63386e-22	GTEx/v8	19	No
rs12926250	Brain_Nucleus_accumbens_basal_ganglia	ENSG00000261701	HPR	16	72213316	1.52948e-10	0.852399	3.43764e-35	GTEx/v8	19	No
rs12926250	Brain_Putamen_basal_ganglia	ENSG00000261701	HPR	16	72213316	6.59972e-08	0.574902	1.74359e-24	GTEx/v8	19	No
rs12926250	Brain_Spinal_cord_cervical_c-1	ENSG00000261701	HPR	16	72213316	3.62414e-06	0.887066	1.51559e-11	GTEx/v8	19	No
rs12926250	Brain_Substantia_nigra	ENSG00000261701	HPR	16	72213316	5.30016e-06	0.787335	1.77212e-12	GTEx/v8	19	No
rs12927014	FCTX	ENSG00000261701	HPR	16	72207843	0.000392362	-3.64377	0.037877	BRAINEAC	19	No
rs12927014	HIPP	ENSG00000261701	HPR	16	72207843	3.61351e-06	-4.85837	0.000347309	BRAINEAC	19	No
rs12927014	aveALL	ENSG00000261701	HPR	16	72207843	0.000392362	-3.64377	0.037877	BRAINEAC	19	No
rs12927014	Brain_Amygdala	ENSG00000261701	HPR	16	72207843	3.6412e-05	0.68784	8.08645e-13	GTEx/v8	19	No
rs12927014	Brain_Anterior_cingulate_cortex_BA24	ENSG00000261701	HPR	16	72207843	1.17043e-05	0.727457	1.16788e-14	GTEx/v8	19	No
rs12927014	Brain_Caudate_basal_ganglia	ENSG00000261701	HPR	16	72207843	2.50243e-08	0.651768	3.37276e-28	GTEx/v8	19	No
rs12927014	Brain_Cerebellar_Hemisphere	ENSG00000261701	HPR	16	72207843	6.15168e-07	0.845504	8.28293e-22	GTEx/v8	19	No
rs12927014	Brain_Cerebellum	ENSG00000261701	HPR	16	72207843	7.39888e-08	0.775233	8.7487e-35	GTEx/v8	19	No
rs12927014	Brain_Cortex	ENSG00000261701	HPR	16	72207843	6.06332e-07	0.666123	6.93817e-26	GTEx/v8	19	No
rs12927014	Brain_Frontal_Cortex_BA9	ENSG00000261701	HPR	16	72207843	1.81181e-07	0.831709	8.32476e-22	GTEx/v8	19	No
rs12927014	Brain_Hippocampus	ENSG00000261701	HPR	16	72207843	1.09041e-05	0.732923	2.36027e-20	GTEx/v8	19	No
rs12927014	Brain_Hypothalamus	ENSG00000261701	HPR	16	72207843	7.38604e-09	0.934647	1.63386e-22	GTEx/v8	19	No
rs12927014	Brain_Nucleus_accumbens_basal_ganglia	ENSG00000261701	HPR	16	72207843	5.62542e-08	0.685125	3.43764e-35	GTEx/v8	19	No
rs12927014	Brain_Putamen_basal_ganglia	ENSG00000261701	HPR	16	72207843	5.34901e-07	0.506689	1.74359e-24	GTEx/v8	19	No
rs12927373	HIPP	ENSG00000261701	HPR	16	72283538	0.00012606	-3.96317	0.00577138	BRAINEAC	19	No
rs12927373	OCTX	ENSG00000261701	HPR	16	72283538	0.000706055	-3.47226	0.049571	BRAINEAC	19	No
rs12927373	WHMT	ENSG00000261701	HPR	16	72283538	0.00070818	-3.47003	0.0251995	BRAINEAC	19	No
rs12927373	Brain_Amygdala	ENSG00000261701	HPR	16	72283538	6.17383e-07	0.905992	8.08645e-13	GTEx/v8	19	No
rs12927373	Brain_Anterior_cingulate_cortex_BA24	ENSG00000261701	HPR	16	72283538	7.24597e-08	0.853491	1.16788e-14	GTEx/v8	19	No
rs12927373	Brain_Caudate_basal_ganglia	ENSG00000102967	DHODH	16	72283538	7.392e-05	0.53373	1.37329e-08	GTEx/v8	19	No
rs12927373	Brain_Caudate_basal_ganglia	ENSG00000261701	HPR	16	72283538	1.71686e-07	0.639509	3.37276e-28	GTEx/v8	19	No
rs12927373	Brain_Cerebellar_Hemisphere	ENSG00000261701	HPR	16	72283538	5.62481e-07	0.843467	8.28293e-22	GTEx/v8	19	No
rs12927373	Brain_Cerebellum	ENSG00000261701	HPR	16	72283538	6.29068e-11	1.01553	8.7487e-35	GTEx/v8	19	No
rs12927373	Brain_Cortex	ENSG00000261701	HPR	16	72283538	6.50621e-09	0.815695	6.93817e-26	GTEx/v8	19	No
rs12927373	Brain_Frontal_Cortex_BA9	ENSG00000261701	HPR	16	72283538	4.21457e-07	0.772468	8.32476e-22	GTEx/v8	19	No
rs12927373	Brain_Hippocampus	ENSG00000261701	HPR	16	72283538	5.62165e-07	0.872841	2.36027e-20	GTEx/v8	19	No
rs12927373	Brain_Hypothalamus	ENSG00000261701	HPR	16	72283538	4.49559e-08	0.995508	1.63386e-22	GTEx/v8	19	No
rs12927373	Brain_Nucleus_accumbens_basal_ganglia	ENSG00000261701	HPR	16	72283538	3.55888e-09	0.800222	3.43764e-35	GTEx/v8	19	No
rs12927373	Brain_Putamen_basal_ganglia	ENSG00000261701	HPR	16	72283538	3.60402e-05	0.432715	1.74359e-24	GTEx/v8	19	No
rs12927373	Brain_Spinal_cord_cervical_c-1	ENSG00000261701	HPR	16	72283538	4.711e-05	0.808071	1.51559e-11	GTEx/v8	19	No
rs12927373	Brain_Substantia_nigra	ENSG00000261701	HPR	16	72283538	2.68405e-06	0.837355	1.77212e-12	GTEx/v8	19	No
rs12927459	HIPP	ENSG00000261701	HPR	16	72343979	0.000253578	-3.77127	0.00786839	BRAINEAC	19	No
rs12927459	WHMT	ENSG00000261701	HPR	16	72343979	0.00099932	-3.36775	0.0333286	BRAINEAC	19	No
rs12927459	Brain_Amygdala	ENSG00000261701	HPR	16	72343979	2.70441e-05	0.745119	8.08645e-13	GTEx/v8	19	No
rs12927459	Brain_Anterior_cingulate_cortex_BA24	ENSG00000261701	HPR	16	72343979	3.3942e-06	0.696479	1.16788e-14	GTEx/v8	19	No
rs12927459	Brain_Caudate_basal_ganglia	ENSG00000102967	DHODH	16	72343979	1.12433e-05	0.537432	1.37329e-08	GTEx/v8	19	No
rs12927459	Brain_Caudate_basal_ganglia	ENSG00000261701	HPR	16	72343979	1.10325e-05	0.497752	3.37276e-28	GTEx/v8	19	No
rs12927459	Brain_Cerebellar_Hemisphere	ENSG00000261701	HPR	16	72343979	5.36956e-06	0.741776	8.28293e-22	GTEx/v8	19	No
rs12927459	Brain_Cerebellum	ENSG00000261701	HPR	16	72343979	3.49831e-09	0.88938	8.7487e-35	GTEx/v8	19	No
rs12927459	Brain_Cortex	ENSG00000261701	HPR	16	72343979	2.61547e-08	0.739779	6.93817e-26	GTEx/v8	19	No
rs12927459	Brain_Frontal_Cortex_BA9	ENSG00000261701	HPR	16	72343979	5.30137e-06	0.655461	8.32476e-22	GTEx/v8	19	No
rs12927459	Brain_Hippocampus	ENSG00000261701	HPR	16	72343979	1.51503e-05	0.735154	2.36027e-20	GTEx/v8	19	No
rs12927459	Brain_Hypothalamus	ENSG00000261701	HPR	16	72343979	8.76168e-07	0.867824	1.63386e-22	GTEx/v8	19	No
rs12927459	Brain_Nucleus_accumbens_basal_ganglia	ENSG00000261701	HPR	16	72343979	4.57441e-07	0.661241	3.43764e-35	GTEx/v8	19	No
rs12927459	Brain_Spinal_cord_cervical_c-1	ENSG00000261701	HPR	16	72343979	4.711e-05	0.808071	1.51559e-11	GTEx/v8	19	No
rs12927459	Brain_Substantia_nigra	ENSG00000261701	HPR	16	72343979	1.31935e-05	0.761575	1.77212e-12	GTEx/v8	19	No
rs12928056	FCTX	ENSG00000261701	HPR	16	72225574	0.000394422	-3.64227	0.037877	BRAINEAC	19	No
rs12928056	HIPP	ENSG00000261701	HPR	16	72225574	3.68148e-06	-4.85395	0.00035193	BRAINEAC	19	No
rs12928056	aveALL	ENSG00000261701	HPR	16	72225574	0.000394422	-3.64227	0.037877	BRAINEAC	19	No
rs12928056	Brain_Amygdala	ENSG00000261701	HPR	16	72225574	4.68136e-09	1.02345	8.08645e-13	GTEx/v8	19	No
rs12928056	Brain_Anterior_cingulate_cortex_BA24	ENSG00000261701	HPR	16	72225574	1.50346e-07	0.887326	1.16788e-14	GTEx/v8	19	No
rs12928056	Brain_Caudate_basal_ganglia	ENSG00000261701	HPR	16	72225574	7.59902e-10	0.753263	3.37276e-28	GTEx/v8	19	No
rs12928056	Brain_Cerebellar_Hemisphere	ENSG00000261701	HPR	16	72225574	1.55047e-10	1.12915	8.28293e-22	GTEx/v8	19	No
rs12928056	Brain_Cerebellum	ENSG00000261701	HPR	16	72225574	7.30257e-13	1.07658	8.7487e-35	GTEx/v8	19	No
rs12928056	Brain_Cortex	ENSG00000261701	HPR	16	72225574	1.16708e-11	0.956734	6.93817e-26	GTEx/v8	19	No
rs12928056	Brain_Frontal_Cortex_BA9	ENSG00000261701	HPR	16	72225574	5.0685e-10	1.03557	8.32476e-22	GTEx/v8	19	No
rs12928056	Brain_Hippocampus	ENSG00000261701	HPR	16	72225574	3.25204e-09	1.04499	2.36027e-20	GTEx/v8	19	No
rs12928056	Brain_Hypothalamus	ENSG00000261701	HPR	16	72225574	4.98114e-12	1.09232	1.63386e-22	GTEx/v8	19	No
rs12928056	Brain_Nucleus_accumbens_basal_ganglia	ENSG00000261701	HPR	16	72225574	1.0092e-11	0.892382	3.43764e-35	GTEx/v8	19	No
rs12928056	Brain_Putamen_basal_ganglia	ENSG00000261701	HPR	16	72225574	1.96526e-08	0.588614	1.74359e-24	GTEx/v8	19	No
rs12928056	Brain_Spinal_cord_cervical_c-1	ENSG00000261701	HPR	16	72225574	7.80145e-07	0.932887	1.51559e-11	GTEx/v8	19	No
rs12928056	Brain_Substantia_nigra	ENSG00000261701	HPR	16	72225574	2.44171e-07	0.854269	1.77212e-12	GTEx/v8	19	No
rs12933376	HIPP	ENSG00000261701	HPR	16	72256911	2.97974e-05	-4.3409	0.00222349	BRAINEAC	19	No
rs12933376	OCTX	ENSG00000261701	HPR	16	72256911	0.000364324	-3.66322	0.0340903	BRAINEAC	19	No
rs12933376	WHMT	ENSG00000261701	HPR	16	72256911	0.00126372	-3.29674	0.0397439	BRAINEAC	19	No
rs12933376	Brain_Amygdala	ENSG00000261701	HPR	16	72256911	1.20067e-07	0.912461	8.08645e-13	GTEx/v8	19	No
rs12933376	Brain_Anterior_cingulate_cortex_BA24	ENSG00000261701	HPR	16	72256911	1.55818e-06	0.703294	1.16788e-14	GTEx/v8	19	No
rs12933376	Brain_Caudate_basal_ganglia	ENSG00000261701	HPR	16	72256911	2.82296e-08	0.598017	3.37276e-28	GTEx/v8	19	No
rs12933376	Brain_Cerebellar_Hemisphere	ENSG00000261701	HPR	16	72256911	7.48199e-07	0.801748	8.28293e-22	GTEx/v8	19	No
rs12933376	Brain_Cerebellum	ENSG00000261701	HPR	16	72256911	2.41834e-10	0.880543	8.7487e-35	GTEx/v8	19	No
rs12933376	Brain_Cortex	ENSG00000261701	HPR	16	72256911	2.23302e-11	0.826054	6.93817e-26	GTEx/v8	19	No
rs12933376	Brain_Frontal_Cortex_BA9	ENSG00000261701	HPR	16	72256911	1.37859e-08	0.78112	8.32476e-22	GTEx/v8	19	No
rs12933376	Brain_Hippocampus	ENSG00000261701	HPR	16	72256911	5.7329e-07	0.833315	2.36027e-20	GTEx/v8	19	No
rs12933376	Brain_Hypothalamus	ENSG00000261701	HPR	16	72256911	2.12683e-12	1.15402	1.63386e-22	GTEx/v8	19	No
rs12933376	Brain_Nucleus_accumbens_basal_ganglia	ENSG00000261701	HPR	16	72256911	1.41111e-10	0.790991	3.43764e-35	GTEx/v8	19	No
rs12933376	Brain_Putamen_basal_ganglia	ENSG00000261701	HPR	16	72256911	4.34926e-08	0.51012	1.74359e-24	GTEx/v8	19	No
rs12933376	Brain_Spinal_cord_cervical_c-1	ENSG00000261701	HPR	16	72256911	6.82479e-06	0.845009	1.51559e-11	GTEx/v8	19	No
rs12933376	Brain_Substantia_nigra	ENSG00000261701	HPR	16	72256911	1.64071e-07	0.811909	1.77212e-12	GTEx/v8	19	No
rs12933482	FCTX	ENSG00000261701	HPR	16	72189604	0.000399843	-3.63838	0.037877	BRAINEAC	19	No
rs12933482	HIPP	ENSG00000261701	HPR	16	72189604	8.54979e-06	-4.65147	0.000760122	BRAINEAC	19	No
rs12933482	MEDU	ENSG00000261701	HPR	16	72189604	0.000404663	-3.64184	0.035585	BRAINEAC	19	No
rs12933482	SNIG	ENSG00000261701	HPR	16	72189604	0.000846506	-3.4423	0.0399897	BRAINEAC	19	No
rs12933482	aveALL	ENSG00000261701	HPR	16	72189604	0.000399843	-3.63838	0.037877	BRAINEAC	19	No
rs12933482	Brain_Amygdala	ENSG00000261701	HPR	16	72189604	3.17826e-08	1.00181	8.08645e-13	GTEx/v8	19	No
rs12933482	Brain_Anterior_cingulate_cortex_BA24	ENSG00000261701	HPR	16	72189604	1.25806e-08	0.982853	1.16788e-14	GTEx/v8	19	No
rs12933482	Brain_Caudate_basal_ganglia	ENSG00000261701	HPR	16	72189604	6.5856e-09	0.734236	3.37276e-28	GTEx/v8	19	No
rs12933482	Brain_Cerebellar_Hemisphere	ENSG00000261701	HPR	16	72189604	5.65644e-11	1.17549	8.28293e-22	GTEx/v8	19	No
rs12933482	Brain_Cerebellum	ENSG00000261701	HPR	16	72189604	6.55847e-12	1.08401	8.7487e-35	GTEx/v8	19	No
rs12933482	Brain_Cortex	ENSG00000261701	HPR	16	72189604	9.13292e-11	0.952455	6.93817e-26	GTEx/v8	19	No
rs12933482	Brain_Frontal_Cortex_BA9	ENSG00000261701	HPR	16	72189604	5.0685e-10	1.03557	8.32476e-22	GTEx/v8	19	No
rs12933482	Brain_Hippocampus	ENSG00000261701	HPR	16	72189604	1.60982e-09	1.1007	2.36027e-20	GTEx/v8	19	No
rs12933482	Brain_Hypothalamus	ENSG00000261701	HPR	16	72189604	6.92127e-11	1.06252	1.63386e-22	GTEx/v8	19	No
rs12933482	Brain_Nucleus_accumbens_basal_ganglia	ENSG00000261701	HPR	16	72189604	4.14522e-11	0.8758	3.43764e-35	GTEx/v8	19	No
rs12933482	Brain_Putamen_basal_ganglia	ENSG00000261701	HPR	16	72189604	4.35982e-08	0.591194	1.74359e-24	GTEx/v8	19	No
rs12933482	Brain_Spinal_cord_cervical_c-1	ENSG00000261701	HPR	16	72189604	3.16495e-06	0.90801	1.51559e-11	GTEx/v8	19	No
rs12933482	Brain_Substantia_nigra	ENSG00000261701	HPR	16	72189604	1.90739e-06	0.84105	1.77212e-12	GTEx/v8	19	No
rs12934528	CRBL	ENSG00000261701	HPR	16	72256903	3.69392e-06	-4.83852	0.00060488	BRAINEAC	19	No
rs12934528	FCTX	ENSG00000261701	HPR	16	72256903	0.000182042	-3.85813	0.0243483	BRAINEAC	19	No
rs12934528	HIPP	ENSG00000261701	HPR	16	72256903	1.75243e-06	-5.0282	0.000211272	BRAINEAC	19	No
rs12934528	MEDU	ENSG00000261701	HPR	16	72256903	0.000594028	-3.53058	0.0430549	BRAINEAC	19	No
rs12934528	OCTX	ENSG00000261701	HPR	16	72256903	6.93028e-05	-4.11444	0.0121349	BRAINEAC	19	No
rs12934528	PUTM	ENSG00000261701	HPR	16	72256903	3.46295e-05	-4.29335	0.00959953	BRAINEAC	19	No
rs12934528	SNIG	ENSG00000261701	HPR	16	72256903	5.03744e-05	-4.23953	0.00443219	BRAINEAC	19	No
rs12934528	WHMT	ENSG00000261701	HPR	16	72256903	4.86129e-07	-5.30011	0.000126429	BRAINEAC	19	No
rs12934528	aveALL	ENSG00000261701	HPR	16	72256903	0.000182042	-3.85813	0.0243483	BRAINEAC	19	No
rs12934528	Brain_Amygdala	ENSG00000257017	HP	16	72256903	2.31472e-05	0.648913	0.00735374	GTEx/v8	19	No
rs12934528	Brain_Amygdala	ENSG00000261701	HPR	16	72256903	8.66158e-13	0.946346	8.08645e-13	GTEx/v8	19	No
rs12934528	Brain_Anterior_cingulate_cortex_BA24	ENSG00000261701	HPR	16	72256903	5.0537e-09	0.722906	1.16788e-14	GTEx/v8	19	No
rs12934528	Brain_Caudate_basal_ganglia	ENSG00000140830	TXNL4B	16	72256903	7.73535e-05	0.380227	9.32081e-07	GTEx/v8	19	No
rs12934528	Brain_Caudate_basal_ganglia	ENSG00000261701	HPR	16	72256903	2.06515e-14	0.66718	3.37276e-28	GTEx/v8	19	No
rs12934528	Brain_Cerebellar_Hemisphere	ENSG00000261701	HPR	16	72256903	2.32012e-09	0.844714	8.28293e-22	GTEx/v8	19	No
rs12934528	Brain_Cerebellum	ENSG00000261701	HPR	16	72256903	4.96574e-14	0.848591	8.7487e-35	GTEx/v8	19	No
rs12934528	Brain_Cortex	ENSG00000261701	HPR	16	72256903	4.01991e-16	0.807508	6.93817e-26	GTEx/v8	19	No
rs12934528	Brain_Frontal_Cortex_BA9	ENSG00000261701	HPR	16	72256903	1.97561e-11	0.7837	8.32476e-22	GTEx/v8	19	No
rs12934528	Brain_Hippocampus	ENSG00000261701	HPR	16	72256903	2.63052e-10	0.881136	2.36027e-20	GTEx/v8	19	No
rs12934528	Brain_Hypothalamus	ENSG00000261701	HPR	16	72256903	4.87911e-19	1.123	1.63386e-22	GTEx/v8	19	No
rs12934528	Brain_Nucleus_accumbens_basal_ganglia	ENSG00000261701	HPR	16	72256903	2.02112e-21	0.932017	3.43764e-35	GTEx/v8	19	No
rs12934528	Brain_Putamen_basal_ganglia	ENSG00000261701	HPR	16	72256903	2.02517e-13	0.59274	1.74359e-24	GTEx/v8	19	No
rs12934528	Brain_Spinal_cord_cervical_c-1	ENSG00000261701	HPR	16	72256903	6.25858e-09	0.863875	1.51559e-11	GTEx/v8	19	No
rs12934528	Brain_Substantia_nigra	ENSG00000261701	HPR	16	72256903	3.52079e-12	0.839124	1.77212e-12	GTEx/v8	19	No
rs17604662	FCTX	ENSG00000261701	HPR	16	72221464	0.000392362	-3.64377	0.037877	BRAINEAC	19	No
rs17604662	HIPP	ENSG00000261701	HPR	16	72221464	3.61351e-06	-4.85837	0.000347309	BRAINEAC	19	No
rs17604662	aveALL	ENSG00000261701	HPR	16	72221464	0.000392362	-3.64377	0.037877	BRAINEAC	19	No
rs17604662	Brain_Amygdala	ENSG00000261701	HPR	16	72221464	4.68136e-09	1.02345	8.08645e-13	GTEx/v8	19	No
rs17604662	Brain_Anterior_cingulate_cortex_BA24	ENSG00000261701	HPR	16	72221464	1.50346e-07	0.887326	1.16788e-14	GTEx/v8	19	No
rs17604662	Brain_Caudate_basal_ganglia	ENSG00000261701	HPR	16	72221464	7.59902e-10	0.753263	3.37276e-28	GTEx/v8	19	No
rs17604662	Brain_Cerebellar_Hemisphere	ENSG00000261701	HPR	16	72221464	1.55047e-10	1.12915	8.28293e-22	GTEx/v8	19	No
rs17604662	Brain_Cerebellum	ENSG00000261701	HPR	16	72221464	7.30257e-13	1.07658	8.7487e-35	GTEx/v8	19	No
rs17604662	Brain_Cortex	ENSG00000261701	HPR	16	72221464	1.16708e-11	0.956734	6.93817e-26	GTEx/v8	19	No
rs17604662	Brain_Frontal_Cortex_BA9	ENSG00000261701	HPR	16	72221464	5.0685e-10	1.03557	8.32476e-22	GTEx/v8	19	No
rs17604662	Brain_Hippocampus	ENSG00000261701	HPR	16	72221464	3.25204e-09	1.04499	2.36027e-20	GTEx/v8	19	No
rs17604662	Brain_Hypothalamus	ENSG00000261701	HPR	16	72221464	4.98114e-12	1.09232	1.63386e-22	GTEx/v8	19	No
rs17604662	Brain_Nucleus_accumbens_basal_ganglia	ENSG00000261701	HPR	16	72221464	1.0092e-11	0.892382	3.43764e-35	GTEx/v8	19	No
rs17604662	Brain_Putamen_basal_ganglia	ENSG00000261701	HPR	16	72221464	1.96526e-08	0.588614	1.74359e-24	GTEx/v8	19	No
rs17604662	Brain_Spinal_cord_cervical_c-1	ENSG00000261701	HPR	16	72221464	7.80145e-07	0.932887	1.51559e-11	GTEx/v8	19	No
rs17604662	Brain_Substantia_nigra	ENSG00000261701	HPR	16	72221464	2.44171e-07	0.854269	1.77212e-12	GTEx/v8	19	No
rs17604676	FCTX	ENSG00000261701	HPR	16	72221984	0.000391391	-3.64447	0.037877	BRAINEAC	19	No
rs17604676	HIPP	ENSG00000261701	HPR	16	72221984	3.60037e-06	-4.85923	0.000347309	BRAINEAC	19	No
rs17604676	aveALL	ENSG00000261701	HPR	16	72221984	0.000391391	-3.64447	0.037877	BRAINEAC	19	No
rs17604676	Brain_Amygdala	ENSG00000261701	HPR	16	72221984	4.68136e-09	1.02345	8.08645e-13	GTEx/v8	19	No
rs17604676	Brain_Anterior_cingulate_cortex_BA24	ENSG00000261701	HPR	16	72221984	1.50346e-07	0.887326	1.16788e-14	GTEx/v8	19	No
rs17604676	Brain_Caudate_basal_ganglia	ENSG00000261701	HPR	16	72221984	7.59902e-10	0.753263	3.37276e-28	GTEx/v8	19	No
rs17604676	Brain_Cerebellar_Hemisphere	ENSG00000261701	HPR	16	72221984	1.55047e-10	1.12915	8.28293e-22	GTEx/v8	19	No
rs17604676	Brain_Cerebellum	ENSG00000261701	HPR	16	72221984	7.30257e-13	1.07658	8.7487e-35	GTEx/v8	19	No
rs17604676	Brain_Cortex	ENSG00000261701	HPR	16	72221984	1.0764e-10	0.907593	6.93817e-26	GTEx/v8	19	No
rs17604676	Brain_Frontal_Cortex_BA9	ENSG00000261701	HPR	16	72221984	5.0685e-10	1.03557	8.32476e-22	GTEx/v8	19	No
rs17604676	Brain_Hippocampus	ENSG00000261701	HPR	16	72221984	3.25204e-09	1.04499	2.36027e-20	GTEx/v8	19	No
rs17604676	Brain_Hypothalamus	ENSG00000261701	HPR	16	72221984	4.98114e-12	1.09232	1.63386e-22	GTEx/v8	19	No
rs17604676	Brain_Nucleus_accumbens_basal_ganglia	ENSG00000261701	HPR	16	72221984	1.0092e-11	0.892382	3.43764e-35	GTEx/v8	19	No
rs17604676	Brain_Putamen_basal_ganglia	ENSG00000261701	HPR	16	72221984	1.96526e-08	0.588614	1.74359e-24	GTEx/v8	19	No
rs17604676	Brain_Spinal_cord_cervical_c-1	ENSG00000261701	HPR	16	72221984	7.80145e-07	0.932887	1.51559e-11	GTEx/v8	19	No
rs17604676	Brain_Substantia_nigra	ENSG00000261701	HPR	16	72221984	2.44171e-07	0.854269	1.77212e-12	GTEx/v8	19	No
rs17606532	HIPP	ENSG00000261701	HPR	16	72333127	0.000486897	-3.58594	0.0136679	BRAINEAC	19	No
rs17606532	WHMT	ENSG00000261701	HPR	16	72333127	0.000999922	-3.36757	0.0333286	BRAINEAC	19	No
rs17606532	Brain_Amygdala	ENSG00000261701	HPR	16	72333127	1.4294e-05	0.777963	8.08645e-13	GTEx/v8	19	No
rs17606532	Brain_Anterior_cingulate_cortex_BA24	ENSG00000261701	HPR	16	72333127	9.12825e-07	0.772469	1.16788e-14	GTEx/v8	19	No
rs17606532	Brain_Caudate_basal_ganglia	ENSG00000102967	DHODH	16	72333127	1.02312e-05	0.572496	1.37329e-08	GTEx/v8	19	No
rs17606532	Brain_Caudate_basal_ganglia	ENSG00000261701	HPR	16	72333127	2.86204e-06	0.55979	3.37276e-28	GTEx/v8	19	No
rs17606532	Brain_Cerebellar_Hemisphere	ENSG00000261701	HPR	16	72333127	2.31453e-06	0.789932	8.28293e-22	GTEx/v8	19	No
rs17606532	Brain_Cerebellum	ENSG00000261701	HPR	16	72333127	8.01563e-09	0.897415	8.7487e-35	GTEx/v8	19	No
rs17606532	Brain_Cortex	ENSG00000261701	HPR	16	72333127	9.50208e-08	0.732549	6.93817e-26	GTEx/v8	19	No
rs17606532	Brain_Frontal_Cortex_BA9	ENSG00000261701	HPR	16	72333127	3.17058e-06	0.706427	8.32476e-22	GTEx/v8	19	No
rs17606532	Brain_Hippocampus	ENSG00000261701	HPR	16	72333127	8.83813e-06	0.763214	2.36027e-20	GTEx/v8	19	No
rs17606532	Brain_Hypothalamus	ENSG00000261701	HPR	16	72333127	7.01061e-07	0.903316	1.63386e-22	GTEx/v8	19	No
rs17606532	Brain_Nucleus_accumbens_basal_ganglia	ENSG00000261701	HPR	16	72333127	1.48655e-07	0.704788	3.43764e-35	GTEx/v8	19	No
rs17606532	Brain_Spinal_cord_cervical_c-1	ENSG00000261701	HPR	16	72333127	4.711e-05	0.808071	1.51559e-11	GTEx/v8	19	No
rs17606532	Brain_Substantia_nigra	ENSG00000261701	HPR	16	72333127	1.13735e-05	0.787383	1.77212e-12	GTEx/v8	19	No
rs17667675	HIPP	ENSG00000261701	HPR	16	72201200	9.10372e-05	-4.05043	0.00521514	BRAINEAC	19	No
rs191434224	HIPP	ENSG00000261701	HPR	16	72291434	0.000135589	-3.94346	0.0059649	BRAINEAC	19	No
rs191434224	OCTX	ENSG00000261701	HPR	16	72291434	0.000743204	-3.45716	0.0496214	BRAINEAC	19	No
rs191434224	WHMT	ENSG00000261701	HPR	16	72291434	0.00073489	-3.45914	0.0260975	BRAINEAC	19	No
rs191434224	Brain_Amygdala	ENSG00000261701	HPR	16	72291434	1.49101e-06	0.864672	8.08645e-13	GTEx/v8	19	No
rs191434224	Brain_Anterior_cingulate_cortex_BA24	ENSG00000261701	HPR	16	72291434	3.31218e-07	0.77378	1.16788e-14	GTEx/v8	19	No
rs191434224	Brain_Caudate_basal_ganglia	ENSG00000261701	HPR	16	72291434	1.63516e-06	0.535866	3.37276e-28	GTEx/v8	19	No
rs191434224	Brain_Cerebellar_Hemisphere	ENSG00000261701	HPR	16	72291434	1.38238e-06	0.794865	8.28293e-22	GTEx/v8	19	No
rs191434224	Brain_Cerebellum	ENSG00000261701	HPR	16	72291434	2.73048e-11	1.00135	8.7487e-35	GTEx/v8	19	No
rs191434224	Brain_Cortex	ENSG00000261701	HPR	16	72291434	2.21447e-09	0.782281	6.93817e-26	GTEx/v8	19	No
rs191434224	Brain_Frontal_Cortex_BA9	ENSG00000261701	HPR	16	72291434	8.3187e-07	0.714514	8.32476e-22	GTEx/v8	19	No
rs191434224	Brain_Hippocampus	ENSG00000261701	HPR	16	72291434	1.46407e-06	0.780653	2.36027e-20	GTEx/v8	19	No
rs191434224	Brain_Hypothalamus	ENSG00000261701	HPR	16	72291434	7.00361e-08	0.948635	1.63386e-22	GTEx/v8	19	No
rs191434224	Brain_Nucleus_accumbens_basal_ganglia	ENSG00000261701	HPR	16	72291434	6.04117e-08	0.688871	3.43764e-35	GTEx/v8	19	No
rs191434224	Brain_Putamen_basal_ganglia	ENSG00000261701	HPR	16	72291434	3.90295e-05	0.398436	1.74359e-24	GTEx/v8	19	No
rs191434224	Brain_Spinal_cord_cervical_c-1	ENSG00000261701	HPR	16	72291434	4.711e-05	0.808071	1.51559e-11	GTEx/v8	19	No
rs191434224	Brain_Substantia_nigra	ENSG00000261701	HPR	16	72291434	2.86e-06	0.817636	1.77212e-12	GTEx/v8	19	No
rs34060407	HIPP	ENSG00000261701	HPR	16	72356419	0.000246026	-3.77971	0.00782446	BRAINEAC	19	No
rs34060407	WHMT	ENSG00000261701	HPR	16	72356419	0.000990204	-3.3705	0.0333286	BRAINEAC	19	No
rs34060407	Brain_Amygdala	ENSG00000261701	HPR	16	72356419	2.70441e-05	0.745119	8.08645e-13	GTEx/v8	19	No
rs34060407	Brain_Anterior_cingulate_cortex_BA24	ENSG00000261701	HPR	16	72356419	3.3942e-06	0.696479	1.16788e-14	GTEx/v8	19	No
rs34060407	Brain_Caudate_basal_ganglia	ENSG00000102967	DHODH	16	72356419	2.49816e-05	0.500897	1.37329e-08	GTEx/v8	19	No
rs34060407	Brain_Caudate_basal_ganglia	ENSG00000261701	HPR	16	72356419	1.46417e-05	0.475824	3.37276e-28	GTEx/v8	19	No
rs34060407	Brain_Cerebellar_Hemisphere	ENSG00000261701	HPR	16	72356419	5.36956e-06	0.741776	8.28293e-22	GTEx/v8	19	No
rs34060407	Brain_Cerebellum	ENSG00000261701	HPR	16	72356419	1.1161e-09	0.896345	8.7487e-35	GTEx/v8	19	No
rs34060407	Brain_Cortex	ENSG00000261701	HPR	16	72356419	3.95124e-09	0.752613	6.93817e-26	GTEx/v8	19	No
rs34060407	Brain_Frontal_Cortex_BA9	ENSG00000261701	HPR	16	72356419	5.30137e-06	0.655461	8.32476e-22	GTEx/v8	19	No
rs34060407	Brain_Hippocampus	ENSG00000261701	HPR	16	72356419	1.53431e-05	0.692966	2.36027e-20	GTEx/v8	19	No
rs34060407	Brain_Hypothalamus	ENSG00000261701	HPR	16	72356419	8.66945e-08	0.923967	1.63386e-22	GTEx/v8	19	No
rs34060407	Brain_Nucleus_accumbens_basal_ganglia	ENSG00000261701	HPR	16	72356419	1.1527e-06	0.614785	3.43764e-35	GTEx/v8	19	No
rs34060407	Brain_Spinal_cord_cervical_c-1	ENSG00000261701	HPR	16	72356419	8.51268e-06	0.88414	1.51559e-11	GTEx/v8	19	No
rs34060407	Brain_Substantia_nigra	ENSG00000261701	HPR	16	72356419	7.01159e-07	0.846175	1.77212e-12	GTEx/v8	19	No
rs34139543	FCTX	ENSG00000261701	HPR	16	72158477	0.000400012	-3.63826	0.037877	BRAINEAC	19	No
rs34139543	HIPP	ENSG00000261701	HPR	16	72158477	8.54649e-06	-4.65156	0.000760122	BRAINEAC	19	No
rs34139543	MEDU	ENSG00000261701	HPR	16	72158477	0.000404731	-3.64179	0.035585	BRAINEAC	19	No
rs34139543	SNIG	ENSG00000261701	HPR	16	72158477	0.000847019	-3.44212	0.0399897	BRAINEAC	19	No
rs34139543	aveALL	ENSG00000261701	HPR	16	72158477	0.000400012	-3.63826	0.037877	BRAINEAC	19	No
rs34139543	Brain_Amygdala	ENSG00000261701	HPR	16	72158477	1.46654e-09	1.0736	8.08645e-13	GTEx/v8	19	No
rs34139543	Brain_Anterior_cingulate_cortex_BA24	ENSG00000261701	HPR	16	72158477	3.13786e-09	1.01036	1.16788e-14	GTEx/v8	19	No
rs34139543	Brain_Caudate_basal_ganglia	ENSG00000261701	HPR	16	72158477	1.09509e-11	0.860102	3.37276e-28	GTEx/v8	19	No
rs34139543	Brain_Cerebellar_Hemisphere	ENSG00000261701	HPR	16	72158477	3.93133e-11	1.20379	8.28293e-22	GTEx/v8	19	No
rs34139543	Brain_Cerebellum	ENSG00000261701	HPR	16	72158477	1.60362e-14	1.18162	8.7487e-35	GTEx/v8	19	No
rs34139543	Brain_Cortex	ENSG00000261701	HPR	16	72158477	5.94463e-13	1.0342	6.93817e-26	GTEx/v8	19	No
rs34139543	Brain_Frontal_Cortex_BA9	ENSG00000261701	HPR	16	72158477	7.22668e-11	1.10355	8.32476e-22	GTEx/v8	19	No
rs34139543	Brain_Hippocampus	ENSG00000261701	HPR	16	72158477	1.60982e-09	1.1007	2.36027e-20	GTEx/v8	19	No
rs34139543	Brain_Hypothalamus	ENSG00000261701	HPR	16	72158477	2.18477e-12	1.14165	1.63386e-22	GTEx/v8	19	No
rs34139543	Brain_Nucleus_accumbens_basal_ganglia	ENSG00000261701	HPR	16	72158477	1.57543e-12	0.93334	3.43764e-35	GTEx/v8	19	No
rs34139543	Brain_Putamen_basal_ganglia	ENSG00000261701	HPR	16	72158477	1.52305e-09	0.647074	1.74359e-24	GTEx/v8	19	No
rs34139543	Brain_Spinal_cord_cervical_c-1	ENSG00000261701	HPR	16	72158477	7.00255e-07	0.951025	1.51559e-11	GTEx/v8	19	No
rs34139543	Brain_Substantia_nigra	ENSG00000261701	HPR	16	72158477	6.52036e-08	0.912436	1.77212e-12	GTEx/v8	19	No
rs34522712	HIPP	ENSG00000261701	HPR	16	72363715	0.000236234	-3.79102	0.00782446	BRAINEAC	19	No
rs34522712	WHMT	ENSG00000261701	HPR	16	72363715	0.000973323	-3.37566	0.0330058	BRAINEAC	19	No
rs34522712	Brain_Amygdala	ENSG00000261701	HPR	16	72363715	4.27562e-05	0.722041	8.08645e-13	GTEx/v8	19	No
rs34522712	Brain_Anterior_cingulate_cortex_BA24	ENSG00000261701	HPR	16	72363715	3.37698e-06	0.68955	1.16788e-14	GTEx/v8	19	No
rs34522712	Brain_Caudate_basal_ganglia	ENSG00000102967	DHODH	16	72363715	6.17913e-05	0.477315	1.37329e-08	GTEx/v8	19	No
rs34522712	Brain_Caudate_basal_ganglia	ENSG00000261701	HPR	16	72363715	4.8552e-05	0.447602	3.37276e-28	GTEx/v8	19	No
rs34522712	Brain_Cerebellar_Hemisphere	ENSG00000261701	HPR	16	72363715	5.36956e-06	0.741776	8.28293e-22	GTEx/v8	19	No
rs34522712	Brain_Cerebellum	ENSG00000261701	HPR	16	72363715	1.00732e-08	0.841699	8.7487e-35	GTEx/v8	19	No
rs34522712	Brain_Cortex	ENSG00000261701	HPR	16	72363715	4.68084e-08	0.682917	6.93817e-26	GTEx/v8	19	No
rs34522712	Brain_Frontal_Cortex_BA9	ENSG00000261701	HPR	16	72363715	3.89544e-05	0.581812	8.32476e-22	GTEx/v8	19	No
rs34522712	Brain_Hippocampus	ENSG00000261701	HPR	16	72363715	2.25057e-05	0.672018	2.36027e-20	GTEx/v8	19	No
rs34522712	Brain_Hypothalamus	ENSG00000261701	HPR	16	72363715	1.0639e-07	0.895742	1.63386e-22	GTEx/v8	19	No
rs34522712	Brain_Nucleus_accumbens_basal_ganglia	ENSG00000261701	HPR	16	72363715	3.10079e-06	0.582717	3.43764e-35	GTEx/v8	19	No
rs34522712	Brain_Spinal_cord_cervical_c-1	ENSG00000261701	HPR	16	72363715	2.58751e-05	0.832204	1.51559e-11	GTEx/v8	19	No
rs34522712	Brain_Substantia_nigra	ENSG00000261701	HPR	16	72363715	7.01159e-07	0.846175	1.77212e-12	GTEx/v8	19	No
rs34628801	HIPP	ENSG00000261701	HPR	16	72300780	0.000159745	-3.89887	0.00645155	BRAINEAC	19	No
rs34628801	WHMT	ENSG00000261701	HPR	16	72300780	0.000753256	-3.45186	0.0266427	BRAINEAC	19	No
rs34628801	Brain_Amygdala	ENSG00000261701	HPR	16	72300780	6.17383e-07	0.905992	8.08645e-13	GTEx/v8	19	No
rs34628801	Brain_Anterior_cingulate_cortex_BA24	ENSG00000261701	HPR	16	72300780	7.24597e-08	0.853491	1.16788e-14	GTEx/v8	19	No
rs34628801	Brain_Caudate_basal_ganglia	ENSG00000102967	DHODH	16	72300780	7.392e-05	0.53373	1.37329e-08	GTEx/v8	19	No
rs34628801	Brain_Caudate_basal_ganglia	ENSG00000261701	HPR	16	72300780	1.71686e-07	0.639509	3.37276e-28	GTEx/v8	19	No
rs34628801	Brain_Cerebellar_Hemisphere	ENSG00000261701	HPR	16	72300780	5.62481e-07	0.843467	8.28293e-22	GTEx/v8	19	No
rs34628801	Brain_Cerebellum	ENSG00000261701	HPR	16	72300780	6.29068e-11	1.01553	8.7487e-35	GTEx/v8	19	No
rs34628801	Brain_Cortex	ENSG00000261701	HPR	16	72300780	6.50621e-09	0.815695	6.93817e-26	GTEx/v8	19	No
rs34628801	Brain_Frontal_Cortex_BA9	ENSG00000261701	HPR	16	72300780	4.21457e-07	0.772468	8.32476e-22	GTEx/v8	19	No
rs34628801	Brain_Hippocampus	ENSG00000261701	HPR	16	72300780	5.62165e-07	0.872841	2.36027e-20	GTEx/v8	19	No
rs34628801	Brain_Hypothalamus	ENSG00000261701	HPR	16	72300780	4.49559e-08	0.995508	1.63386e-22	GTEx/v8	19	No
rs34628801	Brain_Nucleus_accumbens_basal_ganglia	ENSG00000261701	HPR	16	72300780	3.55888e-09	0.800222	3.43764e-35	GTEx/v8	19	No
rs34628801	Brain_Putamen_basal_ganglia	ENSG00000261701	HPR	16	72300780	3.60402e-05	0.432715	1.74359e-24	GTEx/v8	19	No
rs34628801	Brain_Spinal_cord_cervical_c-1	ENSG00000261701	HPR	16	72300780	4.711e-05	0.808071	1.51559e-11	GTEx/v8	19	No
rs34628801	Brain_Substantia_nigra	ENSG00000261701	HPR	16	72300780	2.68405e-06	0.837355	1.77212e-12	GTEx/v8	19	No
rs34682685	FCTX	ENSG00000261701	HPR	16	72096227	0.000277474	-3.74153	0.0314559	BRAINEAC	19	No
rs34682685	HIPP	ENSG00000261701	HPR	16	72096227	8.09997e-06	-4.66462	0.000734605	BRAINEAC	19	No
rs34682685	MEDU	ENSG00000261701	HPR	16	72096227	0.000402201	-3.64359	0.035585	BRAINEAC	19	No
rs34682685	OCTX	ENSG00000261701	HPR	16	72096227	0.000659079	-3.49248	0.0491814	BRAINEAC	19	No
rs34682685	SNIG	ENSG00000261701	HPR	16	72096227	0.000931697	-3.41315	0.0420963	BRAINEAC	19	No
rs34682685	aveALL	ENSG00000261701	HPR	16	72096227	0.000277474	-3.74153	0.0314559	BRAINEAC	19	No
rs34682685	Brain_Amygdala	ENSG00000261701	HPR	16	72096227	4.9109e-10	1.13029	8.08645e-13	GTEx/v8	19	No
rs34682685	Brain_Anterior_cingulate_cortex_BA24	ENSG00000140830	TXNL4B	16	72096227	3.81377e-05	0.753092	0.0092728	GTEx/v8	19	No
rs34682685	Brain_Anterior_cingulate_cortex_BA24	ENSG00000261701	HPR	16	72096227	8.93235e-10	1.03819	1.16788e-14	GTEx/v8	19	No
rs34682685	Brain_Caudate_basal_ganglia	ENSG00000102967	DHODH	16	72096227	9.38107e-05	0.577448	1.37329e-08	GTEx/v8	19	No
rs34682685	Brain_Caudate_basal_ganglia	ENSG00000261701	HPR	16	72096227	2.41603e-13	0.943317	3.37276e-28	GTEx/v8	19	No
rs34682685	Brain_Cerebellar_Hemisphere	ENSG00000261701	HPR	16	72096227	1.58163e-12	1.2839	8.28293e-22	GTEx/v8	19	No
rs34682685	Brain_Cerebellum	ENSG00000261701	HPR	16	72096227	4.81469e-17	1.28478	8.7487e-35	GTEx/v8	19	No
rs34682685	Brain_Cortex	ENSG00000261701	HPR	16	72096227	6.29982e-15	1.14295	6.93817e-26	GTEx/v8	19	No
rs34682685	Brain_Frontal_Cortex_BA9	ENSG00000261701	HPR	16	72096227	1.31125e-12	1.17483	8.32476e-22	GTEx/v8	19	No
rs34682685	Brain_Hippocampus	ENSG00000261701	HPR	16	72096227	2.00682e-09	1.10706	2.36027e-20	GTEx/v8	19	No
rs34682685	Brain_Hypothalamus	ENSG00000261701	HPR	16	72096227	9.1136e-14	1.19173	1.63386e-22	GTEx/v8	19	No
rs34682685	Brain_Nucleus_accumbens_basal_ganglia	ENSG00000261701	HPR	16	72096227	1.37951e-14	1.03055	3.43764e-35	GTEx/v8	19	No
rs34682685	Brain_Putamen_basal_ganglia	ENSG00000261701	HPR	16	72096227	1.09526e-10	0.700222	1.74359e-24	GTEx/v8	19	No
rs34682685	Brain_Spinal_cord_cervical_c-1	ENSG00000261701	HPR	16	72096227	7.00255e-07	0.951025	1.51559e-11	GTEx/v8	19	No
rs34682685	Brain_Substantia_nigra	ENSG00000261701	HPR	16	72096227	6.52036e-08	0.912436	1.77212e-12	GTEx/v8	19	No
rs35079155	FCTX	ENSG00000261701	HPR	16	72206840	0.00039281	-3.64344	0.037877	BRAINEAC	19	No
rs35079155	HIPP	ENSG00000261701	HPR	16	72206840	5.47367e-06	-4.75929	0.000509483	BRAINEAC	19	No
rs35079155	aveALL	ENSG00000261701	HPR	16	72206840	0.00039281	-3.64344	0.037877	BRAINEAC	19	No
rs35079155	Brain_Amygdala	ENSG00000261701	HPR	16	72206840	8.0573e-08	0.956475	8.08645e-13	GTEx/v8	19	No
rs35079155	Brain_Anterior_cingulate_cortex_BA24	ENSG00000261701	HPR	16	72206840	1.7624e-07	0.903035	1.16788e-14	GTEx/v8	19	No
rs35079155	Brain_Caudate_basal_ganglia	ENSG00000261701	HPR	16	72206840	8.39001e-09	0.714363	3.37276e-28	GTEx/v8	19	No
rs35079155	Brain_Cerebellar_Hemisphere	ENSG00000261701	HPR	16	72206840	1.55047e-10	1.12915	8.28293e-22	GTEx/v8	19	No
rs35079155	Brain_Cerebellum	ENSG00000261701	HPR	16	72206840	1.63058e-10	0.987029	8.7487e-35	GTEx/v8	19	No
rs35079155	Brain_Cortex	ENSG00000261701	HPR	16	72206840	2.28128e-09	0.861293	6.93817e-26	GTEx/v8	19	No
rs35079155	Brain_Frontal_Cortex_BA9	ENSG00000261701	HPR	16	72206840	5.0685e-10	1.03557	8.32476e-22	GTEx/v8	19	No
rs35079155	Brain_Hippocampus	ENSG00000261701	HPR	16	72206840	3.25204e-09	1.04499	2.36027e-20	GTEx/v8	19	No
rs35079155	Brain_Hypothalamus	ENSG00000261701	HPR	16	72206840	6.92127e-11	1.06252	1.63386e-22	GTEx/v8	19	No
rs35079155	Brain_Nucleus_accumbens_basal_ganglia	ENSG00000261701	HPR	16	72206840	1.52948e-10	0.852399	3.43764e-35	GTEx/v8	19	No
rs35079155	Brain_Putamen_basal_ganglia	ENSG00000261701	HPR	16	72206840	6.59972e-08	0.574902	1.74359e-24	GTEx/v8	19	No
rs35079155	Brain_Spinal_cord_cervical_c-1	ENSG00000261701	HPR	16	72206840	3.62414e-06	0.887066	1.51559e-11	GTEx/v8	19	No
rs35079155	Brain_Substantia_nigra	ENSG00000261701	HPR	16	72206840	5.30016e-06	0.787335	1.77212e-12	GTEx/v8	19	No
rs35449889	HIPP	ENSG00000261701	HPR	16	72624210	0.000118627	-3.97956	0.00577138	BRAINEAC	19	No
rs35449889	Brain_Amygdala	ENSG00000261701	HPR	16	72624210	5.19579e-06	0.883598	8.08645e-13	GTEx/v8	19	No
rs35449889	Brain_Anterior_cingulate_cortex_BA24	ENSG00000261701	HPR	16	72624210	1.32374e-07	0.855712	1.16788e-14	GTEx/v8	19	No
rs35449889	Brain_Caudate_basal_ganglia	ENSG00000261701	HPR	16	72624210	7.89318e-09	0.732048	3.37276e-28	GTEx/v8	19	No
rs35449889	Brain_Cerebellar_Hemisphere	ENSG00000261701	HPR	16	72624210	1.9033e-08	1.04131	8.28293e-22	GTEx/v8	19	No
rs35449889	Brain_Cerebellum	ENSG00000261701	HPR	16	72624210	4.19024e-11	1.05892	8.7487e-35	GTEx/v8	19	No
rs35449889	Brain_Cortex	ENSG00000261701	HPR	16	72624210	4.18565e-10	0.92217	6.93817e-26	GTEx/v8	19	No
rs35449889	Brain_Frontal_Cortex_BA9	ENSG00000261701	HPR	16	72624210	1.53676e-07	0.88382	8.32476e-22	GTEx/v8	19	No
rs35449889	Brain_Hippocampus	ENSG00000261701	HPR	16	72624210	1.0012e-06	0.825404	2.36027e-20	GTEx/v8	19	No
rs35449889	Brain_Hypothalamus	ENSG00000261701	HPR	16	72624210	7.27885e-08	0.997533	1.63386e-22	GTEx/v8	19	No
rs35449889	Brain_Nucleus_accumbens_basal_ganglia	ENSG00000261701	HPR	16	72624210	9.77052e-09	0.821519	3.43764e-35	GTEx/v8	19	No
rs35449889	Brain_Putamen_basal_ganglia	ENSG00000261701	HPR	16	72624210	5.70655e-06	0.493221	1.74359e-24	GTEx/v8	19	No
rs35449889	Brain_Spinal_cord_cervical_c-1	ENSG00000261701	HPR	16	72624210	4.711e-05	0.808071	1.51559e-11	GTEx/v8	19	No
rs35449889	Brain_Substantia_nigra	ENSG00000261701	HPR	16	72624210	5.7049e-06	0.845195	1.77212e-12	GTEx/v8	19	No
rs35930480	FCTX	ENSG00000261701	HPR	16	72217681	0.000392082	-3.64397	0.037877	BRAINEAC	19	No
rs35930480	HIPP	ENSG00000261701	HPR	16	72217681	3.61073e-06	-4.85855	0.000347309	BRAINEAC	19	No
rs35930480	aveALL	ENSG00000261701	HPR	16	72217681	0.000392082	-3.64397	0.037877	BRAINEAC	19	No
rs35930480	Brain_Amygdala	ENSG00000261701	HPR	16	72217681	1.46654e-09	1.0736	8.08645e-13	GTEx/v8	19	No
rs35930480	Brain_Anterior_cingulate_cortex_BA24	ENSG00000261701	HPR	16	72217681	1.11017e-08	0.96411	1.16788e-14	GTEx/v8	19	No
rs35930480	Brain_Caudate_basal_ganglia	ENSG00000102967	DHODH	16	72217681	7.04886e-05	0.550525	1.37329e-08	GTEx/v8	19	No
rs35930480	Brain_Caudate_basal_ganglia	ENSG00000261701	HPR	16	72217681	5.02213e-09	0.727819	3.37276e-28	GTEx/v8	19	No
rs35930480	Brain_Cerebellar_Hemisphere	ENSG00000261701	HPR	16	72217681	5.65644e-11	1.17549	8.28293e-22	GTEx/v8	19	No
rs35930480	Brain_Cerebellum	ENSG00000261701	HPR	16	72217681	3.78777e-13	1.09303	8.7487e-35	GTEx/v8	19	No
rs35930480	Brain_Cortex	ENSG00000261701	HPR	16	72217681	1.55639e-11	0.954713	6.93817e-26	GTEx/v8	19	No
rs35930480	Brain_Frontal_Cortex_BA9	ENSG00000261701	HPR	16	72217681	3.70782e-09	0.957421	8.32476e-22	GTEx/v8	19	No
rs35930480	Brain_Hippocampus	ENSG00000261701	HPR	16	72217681	1.07637e-08	1.00991	2.36027e-20	GTEx/v8	19	No
rs35930480	Brain_Hypothalamus	ENSG00000261701	HPR	16	72217681	2.48407e-11	1.04374	1.63386e-22	GTEx/v8	19	No
rs35930480	Brain_Nucleus_accumbens_basal_ganglia	ENSG00000261701	HPR	16	72217681	5.30463e-12	0.896505	3.43764e-35	GTEx/v8	19	No
rs35930480	Brain_Putamen_basal_ganglia	ENSG00000261701	HPR	16	72217681	7.87914e-08	0.570429	1.74359e-24	GTEx/v8	19	No
rs35930480	Brain_Spinal_cord_cervical_c-1	ENSG00000261701	HPR	16	72217681	7.00255e-07	0.951025	1.51559e-11	GTEx/v8	19	No
rs35930480	Brain_Substantia_nigra	ENSG00000261701	HPR	16	72217681	6.52036e-08	0.912436	1.77212e-12	GTEx/v8	19	No
rs36012445	HIPP	ENSG00000261701	HPR	16	72199122	9.50402e-05	-4.03897	0.00531621	BRAINEAC	19	No
rs36012445	Brain_Amygdala	ENSG00000261701	HPR	16	72199122	4.55975e-05	0.635513	8.08645e-13	GTEx/v8	19	No
rs36012445	Brain_Cerebellar_Hemisphere	ENSG00000261701	HPR	16	72199122	1.21254e-06	0.748476	8.28293e-22	GTEx/v8	19	No
rs36012445	Brain_Cerebellum	ENSG00000261701	HPR	16	72199122	7.03384e-07	0.703954	8.7487e-35	GTEx/v8	19	No
rs36012445	Brain_Cortex	ENSG00000261701	HPR	16	72199122	2.40026e-05	0.587279	6.93817e-26	GTEx/v8	19	No
rs36012445	Brain_Hippocampus	ENSG00000261701	HPR	16	72199122	4.22465e-05	0.6108	2.36027e-20	GTEx/v8	19	No
rs36012445	Brain_Hypothalamus	ENSG00000261701	HPR	16	72199122	5.82291e-05	0.576918	1.63386e-22	GTEx/v8	19	No
rs36012445	Brain_Nucleus_accumbens_basal_ganglia	ENSG00000261701	HPR	16	72199122	2.47913e-06	0.578376	3.43764e-35	GTEx/v8	19	No
rs36012445	Brain_Putamen_basal_ganglia	ENSG00000261701	HPR	16	72199122	1.65548e-05	0.409894	1.74359e-24	GTEx/v8	19	No
rs36061252	FCTX	ENSG00000261701	HPR	16	72217613	0.000392082	-3.64397	0.037877	BRAINEAC	19	No
rs36061252	HIPP	ENSG00000261701	HPR	16	72217613	3.61073e-06	-4.85855	0.000347309	BRAINEAC	19	No
rs36061252	aveALL	ENSG00000261701	HPR	16	72217613	0.000392082	-3.64397	0.037877	BRAINEAC	19	No
rs36061252	Brain_Amygdala	ENSG00000261701	HPR	16	72217613	4.68136e-09	1.02345	8.08645e-13	GTEx/v8	19	No
rs36061252	Brain_Anterior_cingulate_cortex_BA24	ENSG00000261701	HPR	16	72217613	1.50346e-07	0.887326	1.16788e-14	GTEx/v8	19	No
rs36061252	Brain_Caudate_basal_ganglia	ENSG00000261701	HPR	16	72217613	7.59902e-10	0.753263	3.37276e-28	GTEx/v8	19	No
rs36061252	Brain_Cerebellar_Hemisphere	ENSG00000261701	HPR	16	72217613	1.55047e-10	1.12915	8.28293e-22	GTEx/v8	19	No
rs36061252	Brain_Cerebellum	ENSG00000261701	HPR	16	72217613	7.30257e-13	1.07658	8.7487e-35	GTEx/v8	19	No
rs36061252	Brain_Cortex	ENSG00000261701	HPR	16	72217613	1.16708e-11	0.956734	6.93817e-26	GTEx/v8	19	No
rs36061252	Brain_Frontal_Cortex_BA9	ENSG00000261701	HPR	16	72217613	5.0685e-10	1.03557	8.32476e-22	GTEx/v8	19	No
rs36061252	Brain_Hippocampus	ENSG00000261701	HPR	16	72217613	3.25204e-09	1.04499	2.36027e-20	GTEx/v8	19	No
rs36061252	Brain_Hypothalamus	ENSG00000261701	HPR	16	72217613	4.98114e-12	1.09232	1.63386e-22	GTEx/v8	19	No
rs36061252	Brain_Nucleus_accumbens_basal_ganglia	ENSG00000261701	HPR	16	72217613	1.0092e-11	0.892382	3.43764e-35	GTEx/v8	19	No
rs36061252	Brain_Putamen_basal_ganglia	ENSG00000261701	HPR	16	72217613	1.96526e-08	0.588614	1.74359e-24	GTEx/v8	19	No
rs36061252	Brain_Spinal_cord_cervical_c-1	ENSG00000261701	HPR	16	72217613	7.80145e-07	0.932887	1.51559e-11	GTEx/v8	19	No
rs36061252	Brain_Substantia_nigra	ENSG00000261701	HPR	16	72217613	2.44171e-07	0.854269	1.77212e-12	GTEx/v8	19	No
rs3852783	HIPP	ENSG00000261701	HPR	16	72169076	0.00105719	-3.35665	0.0234459	BRAINEAC	19	No
rs3852783	MEDU	ENSG00000261701	HPR	16	72169076	0.000623992	-3.51614	0.0436387	BRAINEAC	19	No
rs3852783	Brain_Amygdala	ENSG00000261701	HPR	16	72169076	1.09627e-05	0.78106	8.08645e-13	GTEx/v8	19	No
rs3852783	Brain_Caudate_basal_ganglia	ENSG00000261701	HPR	16	72169076	1.69777e-07	0.602201	3.37276e-28	GTEx/v8	19	No
rs3852783	Brain_Cerebellar_Hemisphere	ENSG00000261701	HPR	16	72169076	2.02335e-07	0.847131	8.28293e-22	GTEx/v8	19	No
rs3852783	Brain_Cerebellum	ENSG00000261701	HPR	16	72169076	3.83076e-09	0.826987	8.7487e-35	GTEx/v8	19	No
rs3852783	Brain_Cortex	ENSG00000261701	HPR	16	72169076	6.76108e-09	0.758852	6.93817e-26	GTEx/v8	19	No
rs3852783	Brain_Frontal_Cortex_BA9	ENSG00000261701	HPR	16	72169076	1.04055e-06	0.747601	8.32476e-22	GTEx/v8	19	No
rs3852783	Brain_Hippocampus	ENSG00000261701	HPR	16	72169076	5.92166e-05	0.677227	2.36027e-20	GTEx/v8	19	No
rs3852783	Brain_Hypothalamus	ENSG00000261701	HPR	16	72169076	3.51459e-07	0.764292	1.63386e-22	GTEx/v8	19	No
rs3852783	Brain_Nucleus_accumbens_basal_ganglia	ENSG00000261701	HPR	16	72169076	2.14885e-07	0.617672	3.43764e-35	GTEx/v8	19	No
rs3852783	Brain_Substantia_nigra	ENSG00000261701	HPR	16	72169076	1.04564e-05	0.727934	1.77212e-12	GTEx/v8	19	No
rs4788612	HIPP	ENSG00000261701	HPR	16	72180955	0.00192379	-3.1718	0.0351833	BRAINEAC	19	No
rs4788612	Brain_Amygdala	ENSG00000261701	HPR	16	72180955	1.717e-05	0.754894	8.08645e-13	GTEx/v8	19	No
rs4788612	Brain_Caudate_basal_ganglia	ENSG00000261701	HPR	16	72180955	2.12724e-06	0.525314	3.37276e-28	GTEx/v8	19	No
rs4788612	Brain_Cerebellar_Hemisphere	ENSG00000261701	HPR	16	72180955	4.38737e-07	0.795984	8.28293e-22	GTEx/v8	19	No
rs4788612	Brain_Cerebellum	ENSG00000261701	HPR	16	72180955	2.59518e-08	0.764761	8.7487e-35	GTEx/v8	19	No
rs4788612	Brain_Cortex	ENSG00000261701	HPR	16	72180955	3.62781e-08	0.710382	6.93817e-26	GTEx/v8	19	No
rs4788612	Brain_Frontal_Cortex_BA9	ENSG00000261701	HPR	16	72180955	2.7165e-06	0.707783	8.32476e-22	GTEx/v8	19	No
rs4788612	Brain_Hippocampus	ENSG00000261701	HPR	16	72180955	5.23348e-05	0.670088	2.36027e-20	GTEx/v8	19	No
rs4788612	Brain_Hypothalamus	ENSG00000261701	HPR	16	72180955	3.8804e-07	0.744563	1.63386e-22	GTEx/v8	19	No
rs4788612	Brain_Nucleus_accumbens_basal_ganglia	ENSG00000261701	HPR	16	72180955	4.63917e-07	0.599862	3.43764e-35	GTEx/v8	19	No
rs4788612	Brain_Substantia_nigra	ENSG00000261701	HPR	16	72180955	2.31234e-05	0.686104	1.77212e-12	GTEx/v8	19	No
rs59049640	HIPP	ENSG00000261701	HPR	16	72172266	0.00105927	-3.35605	0.0234459	BRAINEAC	19	No
rs59049640	MEDU	ENSG00000261701	HPR	16	72172266	0.000623012	-3.5166	0.0436387	BRAINEAC	19	No
rs59049640	Brain_Amygdala	ENSG00000261701	HPR	16	72172266	1.717e-05	0.754894	8.08645e-13	GTEx/v8	19	No
rs59049640	Brain_Caudate_basal_ganglia	ENSG00000261701	HPR	16	72172266	2.12724e-06	0.525314	3.37276e-28	GTEx/v8	19	No
rs59049640	Brain_Cerebellar_Hemisphere	ENSG00000261701	HPR	16	72172266	4.38737e-07	0.795984	8.28293e-22	GTEx/v8	19	No
rs59049640	Brain_Cerebellum	ENSG00000261701	HPR	16	72172266	2.59518e-08	0.764761	8.7487e-35	GTEx/v8	19	No
rs59049640	Brain_Cortex	ENSG00000261701	HPR	16	72172266	3.62781e-08	0.710382	6.93817e-26	GTEx/v8	19	No
rs59049640	Brain_Frontal_Cortex_BA9	ENSG00000261701	HPR	16	72172266	2.7165e-06	0.707783	8.32476e-22	GTEx/v8	19	No
rs59049640	Brain_Hippocampus	ENSG00000261701	HPR	16	72172266	5.23348e-05	0.670088	2.36027e-20	GTEx/v8	19	No
rs59049640	Brain_Hypothalamus	ENSG00000261701	HPR	16	72172266	3.8804e-07	0.744563	1.63386e-22	GTEx/v8	19	No
rs59049640	Brain_Nucleus_accumbens_basal_ganglia	ENSG00000261701	HPR	16	72172266	4.63917e-07	0.599862	3.43764e-35	GTEx/v8	19	No
rs59049640	Brain_Substantia_nigra	ENSG00000261701	HPR	16	72172266	2.31234e-05	0.686104	1.77212e-12	GTEx/v8	19	No
rs71386950	HIPP	ENSG00000261701	HPR	16	72175927	0.00105927	-3.35605	0.0234459	BRAINEAC	19	No
rs71386950	MEDU	ENSG00000261701	HPR	16	72175927	0.000623012	-3.5166	0.0436387	BRAINEAC	19	No
rs71386950	Brain_Caudate_basal_ganglia	ENSG00000261701	HPR	16	72175927	1.05644e-05	0.506186	3.37276e-28	GTEx/v8	19	No
rs71386950	Brain_Cerebellar_Hemisphere	ENSG00000261701	HPR	16	72175927	6.92357e-06	0.732464	8.28293e-22	GTEx/v8	19	No
rs71386950	Brain_Cerebellum	ENSG00000261701	HPR	16	72175927	7.86746e-08	0.755007	8.7487e-35	GTEx/v8	19	No
rs71386950	Brain_Cortex	ENSG00000261701	HPR	16	72175927	7.96508e-08	0.696	6.93817e-26	GTEx/v8	19	No
rs71386950	Brain_Frontal_Cortex_BA9	ENSG00000261701	HPR	16	72175927	5.56542e-05	0.630084	8.32476e-22	GTEx/v8	19	No
rs71386950	Brain_Hypothalamus	ENSG00000261701	HPR	16	72175927	3.96286e-06	0.698444	1.63386e-22	GTEx/v8	19	No
rs71386950	Brain_Nucleus_accumbens_basal_ganglia	ENSG00000261701	HPR	16	72175927	1.48914e-06	0.595478	3.43764e-35	GTEx/v8	19	No
rs71386950	Brain_Substantia_nigra	ENSG00000261701	HPR	16	72175927	2.23919e-05	0.713523	1.77212e-12	GTEx/v8	19	No
rs9652628	FCTX	ENSG00000261701	HPR	16	72191052	0.000353771	-3.67317	0.0374637	BRAINEAC	19	No
rs9652628	HIPP	ENSG00000261701	HPR	16	72191052	5.50353e-06	-4.75798	0.000509581	BRAINEAC	19	No
rs9652628	MEDU	ENSG00000261701	HPR	16	72191052	0.000627424	-3.51453	0.043685	BRAINEAC	19	No
rs9652628	SNIG	ENSG00000261701	HPR	16	72191052	0.000954497	-3.40577	0.0420963	BRAINEAC	19	No
rs9652628	aveALL	ENSG00000261701	HPR	16	72191052	0.000353771	-3.67317	0.0374637	BRAINEAC	19	No
rs9652628	Brain_Amygdala	ENSG00000261701	HPR	16	72191052	8.0573e-08	0.956475	8.08645e-13	GTEx/v8	19	No
rs9652628	Brain_Anterior_cingulate_cortex_BA24	ENSG00000261701	HPR	16	72191052	1.7624e-07	0.903035	1.16788e-14	GTEx/v8	19	No
rs9652628	Brain_Caudate_basal_ganglia	ENSG00000261701	HPR	16	72191052	8.39001e-09	0.714363	3.37276e-28	GTEx/v8	19	No
rs9652628	Brain_Cerebellar_Hemisphere	ENSG00000261701	HPR	16	72191052	1.55047e-10	1.12915	8.28293e-22	GTEx/v8	19	No
rs9652628	Brain_Cerebellum	ENSG00000261701	HPR	16	72191052	3.07792e-11	1.03822	8.7487e-35	GTEx/v8	19	No
rs9652628	Brain_Cortex	ENSG00000261701	HPR	16	72191052	5.10853e-10	0.904167	6.93817e-26	GTEx/v8	19	No
rs9652628	Brain_Frontal_Cortex_BA9	ENSG00000261701	HPR	16	72191052	5.0685e-10	1.03557	8.32476e-22	GTEx/v8	19	No
rs9652628	Brain_Hippocampus	ENSG00000261701	HPR	16	72191052	3.25204e-09	1.04499	2.36027e-20	GTEx/v8	19	No
rs9652628	Brain_Hypothalamus	ENSG00000261701	HPR	16	72191052	6.92127e-11	1.06252	1.63386e-22	GTEx/v8	19	No
rs9652628	Brain_Nucleus_accumbens_basal_ganglia	ENSG00000261701	HPR	16	72191052	1.52948e-10	0.852399	3.43764e-35	GTEx/v8	19	No
rs9652628	Brain_Putamen_basal_ganglia	ENSG00000261701	HPR	16	72191052	6.59972e-08	0.574902	1.74359e-24	GTEx/v8	19	No
rs9652628	Brain_Spinal_cord_cervical_c-1	ENSG00000261701	HPR	16	72191052	3.62414e-06	0.887066	1.51559e-11	GTEx/v8	19	No
rs9652628	Brain_Substantia_nigra	ENSG00000261701	HPR	16	72191052	5.30016e-06	0.787335	1.77212e-12	GTEx/v8	19	No
rs9927158	HIPP	ENSG00000261701	HPR	16	72256156	2.63148e-05	-4.37244	0.00202215	BRAINEAC	19	Yes
rs9927158	OCTX	ENSG00000261701	HPR	16	72256156	0.000398966	-3.63742	0.0367485	BRAINEAC	19	Yes
rs9927158	WHMT	ENSG00000261701	HPR	16	72256156	0.00126157	-3.29726	0.0397439	BRAINEAC	19	Yes
rs9927158	Brain_Amygdala	ENSG00000261701	HPR	16	72256156	1.20067e-07	0.912461	8.08645e-13	GTEx/v8	19	Yes
rs9927158	Brain_Anterior_cingulate_cortex_BA24	ENSG00000261701	HPR	16	72256156	1.55818e-06	0.703294	1.16788e-14	GTEx/v8	19	Yes
rs9927158	Brain_Caudate_basal_ganglia	ENSG00000261701	HPR	16	72256156	2.82296e-08	0.598017	3.37276e-28	GTEx/v8	19	Yes
rs9927158	Brain_Cerebellar_Hemisphere	ENSG00000261701	HPR	16	72256156	7.48199e-07	0.801748	8.28293e-22	GTEx/v8	19	Yes
rs9927158	Brain_Cerebellum	ENSG00000261701	HPR	16	72256156	9.64181e-10	0.864528	8.7487e-35	GTEx/v8	19	Yes
rs9927158	Brain_Cortex	ENSG00000261701	HPR	16	72256156	1.70703e-10	0.79585	6.93817e-26	GTEx/v8	19	Yes
rs9927158	Brain_Frontal_Cortex_BA9	ENSG00000261701	HPR	16	72256156	1.37859e-08	0.78112	8.32476e-22	GTEx/v8	19	Yes
rs9927158	Brain_Hippocampus	ENSG00000261701	HPR	16	72256156	5.7329e-07	0.833315	2.36027e-20	GTEx/v8	19	Yes
rs9927158	Brain_Hypothalamus	ENSG00000261701	HPR	16	72256156	3.77036e-11	1.1189	1.63386e-22	GTEx/v8	19	Yes
rs9927158	Brain_Nucleus_accumbens_basal_ganglia	ENSG00000261701	HPR	16	72256156	1.41111e-10	0.790991	3.43764e-35	GTEx/v8	19	Yes
rs9927158	Brain_Putamen_basal_ganglia	ENSG00000261701	HPR	16	72256156	4.34926e-08	0.51012	1.74359e-24	GTEx/v8	19	Yes
rs9927158	Brain_Spinal_cord_cervical_c-1	ENSG00000261701	HPR	16	72256156	2.80476e-05	0.795162	1.51559e-11	GTEx/v8	19	Yes
rs9927158	Brain_Substantia_nigra	ENSG00000261701	HPR	16	72256156	3.10728e-06	0.7394	1.77212e-12	GTEx/v8	19	Yes

## Sheet: Supp_Table_4
Supplementary Table 4. Results on the GWAS Catalog for all SNPs jointly associated with ADHD and PLS having a conjFDR<0.1 and r2≧0.6 with one of the independent significant SNPs.
SNP	CHR	BP	Genomic Locus	IndSigSNP	Is it a lead SNP?	Trait	Study	InitialN	ReplicationN	MappedGene	P-value	PMID	FirstAuth
rs11210892	1	44100084	1	rs11210887	No	Schizophrenia	Association of Schizophrenia Risk With Disordered Niacin Metabolism in an Indian Genome-wide Association Study.	816 Indian ancestry cases, 900 Indian ancestry controls, 505 Indian ancestry cases and 871 Indian ancestry controls from 405 families, up to 36,989 European and unknown ancestry cases, up to 113,075 European and unknown ancestry controls	NA	PTPRF - KDM4A	2e-11	31268507	Periyasamy S
rs11210892	1	44100084	1	rs11210887	No	Smoking status (ever vs never smokers)	Genome-wide association analyses of risk tolerance and risky behaviors in over 1 million individuals identify hundreds of loci and shared genetic influences.	518,633 European ancestry individuals	NA	PTPRF - KDM4A	4e-13	30643258	Karlsson Linner R
rs11210892	1	44100084	1	rs11210887	No	Schizophrenia	Biological insights from 108 schizophrenia-associated genetic loci.	32,405 European ancestry cases, 42,221 European ancestry controls, 1,235 European ancestry cases and 1,235 European ancestry controls from 1235 parent-offspring trios, 1,836 East Asian ancestry cases, 3,383 East Asian ancestry controls	1,513 European ancestry cases, 66,236 European ancestry controls	PTPRF - KDM4A	3e-10	25056061	Ripke S
rs11210892	1	44100084	1	rs11210887	No	Autism spectrum disorder or schizophrenia	Meta-analysis of GWAS of over 16,000 individuals with autism spectrum disorder highlights a novel locus at 10q24.32 and a significant overlap with schizophrenia.	schizophrenia cases and controls (see Ripke, 2014), up to 6,197 European ancestry ASD cases, up to 7,377 European ancestry controls, up to 1,190 ASD cases, up to 1,190 controls	NA	PTPRF - KDM4A	4e-10	28540026	Anney RJL
rs11210892	1	44100084	1	rs11210887	No	Schizophrenia	Comparative genetic architectures of schizophrenia in East Asian and European populations.	22,778 East Asian ancestry cases, 35,362 East Asian ancestry controls, 33,640 European ancestry cases, 43,456 European ancestry controls	NA	PTPRF - KDM4A	1e-15	31740837	Lam M
rs11210892	1	44100084	1	rs11210887	No	Schizophrenia (MTAG)	Multi-trait analysis for genome-wide association study of five psychiatric disorders.	65,967 individuals	NA	PTPRF - KDM4A	5e-11	32606422	Wu Y
rs11210892	1	44100084	1	rs11210887	No	Schizophrenia (MTAG)	Multi-trait analysis for genome-wide association study of five psychiatric disorders.	67,764 individuals	NA	PTPRF - KDM4A	2e-10	32606422	Wu Y
rs11210892	1	44100084	1	rs11210887	No	Schizophrenia (MTAG)	Integrative analysis of genome-wide association studies identifies novel loci associated with neuropsychiatric disorders.	at least 33,640 European ancestry cases, at least 43,456 European ancestry controls	NA	PTPRF - KDM4A	3e-08	33479212	Yao X
rs2367724	1	44107428	1	rs11210887	No	Feeling worry	Item-level analyses reveal genetic heterogeneity in neuroticism.	372,869 European ancestry individuals	NA	PTPRF - KDM4A	3e-09	29500382	Nagel M
rs3001723	1	44037685	1	rs11210887	No	General risk tolerance (MTAG)	Genome-wide association analyses of risk tolerance and risky behaviors in over 1 million individuals identify hundreds of loci and shared genetic influences.	975,353 European ancestry individuals	NA	PTPRF	7e-10	30643258	Karlsson Linner R
rs3001723	1	44037685	1	rs11210887	No	Attention deficit hyperactivity disorder	Discovery of the first genome-wide significant risk loci for attention deficit/hyperactivity disorder.	19,099 European ancestry cases, 72 non-European ancestry cases, 1,012 Han Chinese ancestry cases, 34,194 European ancestry controls, 72 non-European ancestry controls, 925 Han Chinese ancestry controls	5,085 Icelandic ancestry cases, 5,857 cases, 131,122 Icelandic ancestry controls, 70,393 controls	PTPRF	1e-08	30478444	Demontis D
rs3001723	1	44037685	1	rs11210887	No	Smoking initiation	Meta-analysis of up to 622,409 individuals identifies 40 novel smoking behaviour associated genetic loci.	324,851 European ancestry individuals, 21,962 South Asian ancestry individuals	up to 275,596 European ancestry individuals	PTPRF	7e-11	30617275	Erzurumluoglu AM
rs3001723	1	44037685	1	rs11210887	No	Schizophrenia	Genome-wide association study of schizophrenia in Ashkenazi Jews.	592 Ashkenazi Jewish ancestry cases, 505 Ashkenazi Jewish ancestry controls, 36,989 cases, 113,075 controls	NA	PTPRF	3e-09	26198764	Goes FS
rs3001723	1	44037685	1	rs11210887	No	Smoking initiation	Genome-wide association study of smoking trajectory and meta-analysis of smoking status in 842,000 individuals.	842,717 European ancestry individuals	NA	PTPRF	2e-16	33082346	Xu K
rs3001723	1	44037685	1	rs11210887	No	Anorexia nervosa, attention-deficit/hyperactivity disorder, autism spectrum disorder, bipolar disorder, major depression, obsessive-compulsive disorder, schizophrenia, or Tourette syndrome (pleiotropy)	Genomic Relationships, Novel Loci, and Pleiotropic Mechanisms across Eight Psychiatric Disorders.	19,009 European ancestry ADHD cases, 3,495 European ancestry anorexia cases, 18,381 European ancestry autism cases, 20,352 European ancestry bipolar disorder cases, 130,664 European ancestry major depression cases, 2,688 European ancestry OCD cases, 33,640 European ancestry schizophrenia cases, 4,645 European ancestry Tourette's cases, 494,162 European ancestry controls	NA	PTPRF	7e-14	31835028	Cross-Disorder Group of the Psychiatric Genomics Consortium
rs549845	1	44076469	1	rs11210887	No	Lifetime smoking index	Evidence for causal effects of lifetime smoking on risk for depression and schizophrenia: a Mendelian randomisation study.	462,690 European ancestry individuals	NA	PTPRF	8e-14	31689377	Wootton RE
rs549845	1	44076469	1	rs11210887	No	Household income (MTAG)	Genome-wide analysis identifies molecular systems and 149 genetic loci associated with income.	505,541 British and unknown ancestry individuals	NA	PTPRF	3e-11	31844048	Hill WD
rs549845	1	44076469	1	rs11210887	No	Disruptive behavior disorder and attention deficit hyperactivity disorder	Risk variants and polygenic architecture of disruptive behavior disorders in the context of attention-deficit/hyperactivity disorder.	3,802 European ancestry cases, 31,305 European ancestry controls, 406 Han Chinese ancestry cases, 917 Han Chinese ancestry controls	NA	PTPRF	2e-07	33495439	Demontis D
rs653953	1	44083015	1	rs11210887	No	Smoking status	Leveraging Polygenic Functional Enrichment to Improve GWAS Power.	approximately 458,000 European ancestry individuals	NA	PTPRF	5e-14	30595370	Kichaev G
rs11210887	1	44076019	1	rs11210887	Yes	Smoking initiation (ever regular vs never regular)	Exome Chip Meta-analysis Fine Maps Causal Variants and Elucidates the Genetic Architecture of Rare Coding Variants in Smoking and Alcohol¬†Use.	up to 433,216 European ancestry individuals	NA	PTPRF	3e-12	30679032	Brazel DM
rs11210887	1	44076019	1	rs11210887	Yes	Attention deficit hyperactivity disorder or cannabis use	Attention-deficit/hyperactivity disorder and lifetime cannabis use: genetic overlap and causality.	18,345 European ancestry ADHD cases, 14,374 European ancestry cannabis use cases, 50,410 European ancestry controls	NA	PTPRF	3e-11	30610198	Soler Artigas M
rs11210887	1	44076019	1	rs11210887	Yes	Educational attainment	Genome-wide association study of cognitive functions and educational attainment in UK Biobank (N=112‚Äâ151).	111,114 European ancestry individuals	NA	PTPRF	1e-08	27046643	Davies G
rs62105303	2	632922	3	rs7563362	No	Breast size	Detection and interpretation of shared genetic influences on 42 human traits.	33,790 European ancestry individuals	NA	LINC01875 - TMEM18	3e-08	27182965	Pickrell JK
rs7563362	2	620297	3	rs7563362	Yes	Metabolic syndrome	Genome-Wide Association Study of the Metabolic Syndrome in UK Biobank.	291,107 European ancestry individuals	NA	LINC01875 - TMEM18	1e-10	31589552	Lind L
rs7563362	2	620297	3	rs7563362	Yes	Appendicular lean mass	Genome-wide Associations Reveal Human-Mouse Genetic Convergence and Modifiers of Myogenesis, CPNE1 and STC2.	181,862 European ancestry elderly individuals	NA	LINC01875 - TMEM18	7e-18	31761296	Hernandez Cordero AI
rs7563362	2	620297	3	rs7563362	Yes	Smoking cessation (MTAG)	Association studies of up to 1.2 million individuals yield new insights into the genetic etiology of tobacco and alcohol use.	up to 820,192 European ancestry individuals	NA	LINC01875 - TMEM18	5e-13	30643251	Liu M
rs7563362	2	620297	3	rs7563362	Yes	C-reactive protein levels	Genetics of 35 blood and urine biomarkers in the UK Biobank.	341,805 European ancestry individuals, 6,006 African ancestry individuals, 7,316 South Asian ancestry individuals	NA	LINC01875 - TMEM18	8e-10	33462484	Sinnott-Armstrong N
rs1995812	2	22569369	4	rs12614708	No	Major depressive disorder (MTAG)	Integrative analysis of genome-wide association studies identifies novel loci associated with neuropsychiatric disorders.	at least 170,756 European ancestry cases, at least 329,443 European ancestry controls	NA	RNA5SP87 - LINC01830	1e-09	33479212	Yao X
rs1995812	2	22569369	4	rs12614708	No	Age of smoking initiation (MTAG)	Association studies of up to 1.2 million individuals yield new insights into the genetic etiology of tobacco and alcohol use.	up to 931,815 European ancestry individuals	NA	RNA5SP87 - LINC01830	6e-10	30643251	Liu M
rs7613360	3	49916710	6	rs7613360	Yes	Feeling miserable	Item-level analyses reveal genetic heterogeneity in neuroticism.	376,097 European ancestry individuals	NA	ACTL11P - MST1R	2e-08	29500382	Nagel M
rs7613360	3	49916710	6	rs7613360	Yes	Intelligence	Genome-wide association meta-analysis in 269,867 individuals identifies new genetic and functional links to intelligence.	269,867 European ancestry individuals	NA	ACTL11P - MST1R	7e-16	29942086	Savage JE
rs7613360	3	49916710	6	rs7613360	Yes	Depressed affect	Meta-analysis of genome-wide association studies for neuroticism in 449,484 individuals identifies novel genetic loci and pathways.	357,957 European ancestry individuals	NA	ACTL11P - MST1R	2e-08	29942085	Nagel M
rs7613360	3	49916710	6	rs7613360	Yes	General cognitive ability	Study of 300,486 individuals identifies 148 independent genetic loci influencing general cognitive function.	up to 300,486 European ancestry individuals	NA	ACTL11P - MST1R	7e-11	29844566	Davies G
rs7613360	3	49916710	6	rs7613360	Yes	Noncognitive aspects of educational attainment	Investigating the genetic architecture of noncognitive skills using GWAS-by-subtraction.	510,795 European ancestry individuals	NA	ACTL11P - MST1R	3e-14	33414549	Demange PA
rs1757188	6	37483808	8	rs57349798	No	Parental longevity (father's age at death or father's attained age)	A Prospective Analysis of Genetic Variants Associated with Human Lifespan.	up to 699,000 European ancestry individuals	NA	LINC02520	7e-08	31484785	Wright KM
rs57349798	6	37486052	8	rs57349798	Yes	Educational attainment (MTAG)	Gene discovery and polygenic prediction from a genome-wide association study of educational attainment in 1.1 million individuals.	1,311,438 European ancestry individuals	NA	LINC02520	9e-13	30038396	Lee JJ
rs57349798	6	37486052	8	rs57349798	Yes	Educational attainment (years of education)	Gene discovery and polygenic prediction from a genome-wide association study of educational attainment in 1.1 million individuals.	up to 1,131,881 European ancestry individuals	NA	LINC02520	9e-11	30038396	Lee JJ
rs9490512	6	98537993	9	rs2503773	No	Educational attainment (years of education)	Gene discovery and polygenic prediction from a genome-wide association study of educational attainment in 1.1 million individuals.	up to 1,131,881 European ancestry individuals	NA	MIR2113 - EIF4EBP2P3	4e-22	30038396	Lee JJ
rs1015511	7	114142250	10	rs6980093	No	Number of sexual partners	Genome-wide association analyses of risk tolerance and risky behaviors in over 1 million individuals identify hundreds of loci and shared genetic influences.	370,711 European ancestry individuals	NA	FOXP2	1e-13	30643258	Karlsson Linner R
rs10262462	7	114180062	10	rs6980093	No	Morningness	Genome-wide analysis of insomnia in 1,331,010 individuals identifies new risk loci and functional pathways.	434,835 European ancestry individuals	NA	FOXP2	3e-12	30804565	Jansen PR
rs1859100	7	114194615	10	rs6980093	No	Childhood maltreatment	Genomic influences on self-reported childhood maltreatment.	124,711 European ancestry individuals	26,290 European ancestry individuals	FOXP2	4e-08	32066696	Dalvie S
rs1859100	7	114194615	10	rs6980093	No	Childhood maltreatment	Gene-environment correlations and causal effects of childhood maltreatment on physical and mental health: a genetically informed approach.	185,414 European ancestry individuals	NA	FOXP2	9e-10	33740410	Warrier V
rs727644	7	114109349	10	rs6980093	No	General risk tolerance (MTAG)	Genome-wide association analyses of risk tolerance and risky behaviors in over 1 million individuals identify hundreds of loci and shared genetic influences.	975,353 European ancestry individuals	NA	FOXP2	1e-34	30643258	Karlsson Linner R
rs727644	7	114109349	10	rs6980093	No	Self-reported risk-taking behaviour	Genome-wide association study for risk taking propensity indicates shared pathways with body mass index.	113,882 European ancestry cases, 322,354 European ancestry controls	NA	FOXP2	4e-14	30271922	Clifton EAD
rs727644	7	114109349	10	rs6980093	No	Self-reported risk-taking behaviour	Genetics of self-reported risk-taking behaviour, trans-ethnic consistency and relevance to brain gene expression.	83,677 British ancestry cases, 244,662 British ancestry controls	2,764 South Asian ancestry cases, 3,139 African Caribbean ancestry cases, 16,169 European ancestry cases, 3,866 mixed ancestry cases, 4,267 South Asian ancestry controls, 4,341 African Caribbean ancestry controls, 31,814 European ancestry controls, 5,988 mixed ancestry controls	FOXP2	2e-12	30181555	Strawbridge RJ
rs7977389	12	49981722	13	rs1902330	No	Pulse pressure	Genome-wide association analyses using electronic health records identify new loci influencing blood pressure variation.	295,529 European ancestry individuals, 8,231 Latino individuals, 3,058 African American individuals, 2,029 African British individuals, 7,701 East Asian ancestry individuals, 2,735 South Asian ancestry individuals, 1,979 mixed and unknown ancestry individuals	NA	FAM186B, PRPF40B	1e-11	27841878	Hoffmann TJ
rs7977389	12	49981722	13	rs1902330	No	Pulse pressure	Genome-wide association analyses using electronic health records identify new loci influencing blood pressure variation.	80,792 European ancestry individuals, 8,231 Latino individuals, 3,058 African American individuals, 7,243 East Asian ancestry individuals, 461 South Asian ancestry individuals	NA	FAM186B, PRPF40B	4e-08	27841878	Hoffmann TJ
rs7977389	12	49981722	13	rs1902330	No	Pulse pressure	Genome-wide association analyses using electronic health records identify new loci influencing blood pressure variation.	80,792 European ancestry individuals, 8,231 Latino individuals, 3,058 African American individuals, 7,243 East Asian ancestry individuals, 461 South Asian ancestry individuals	NA	FAM186B, PRPF40B	2e-06	27841878	Hoffmann TJ
rs7977389	12	49981722	13	rs1902330	No	Systolic blood pressure	Genome-wide association analyses using electronic health records identify new loci influencing blood pressure variation.	295,529 European ancestry individuals, 8,231 Latino individuals, 3,058 African American individuals, 2,029 African British individuals, 7,701 East Asian ancestry individuals, 2,735 South Asian ancestry individuals, 1,979 mixed and unknown ancestry individuals	NA	FAM186B, PRPF40B	3e-10	27841878	Hoffmann TJ
rs4261436	14	33299482	15	rs10147849	No	Intelligence (MTAG)	A combined analysis of genetically correlated traits identifies 187 loci and a role for neurogenesis and myelination in intelligence.	120,934 British ancestry individuals, 127,548 individuals	NA	AKAP6	1e-10	29326435	Hill WD
rs7146202	14	33303517	15	rs10147849	No	Intelligence	Genome-wide association meta-analysis in 269,867 individuals identifies new genetic and functional links to intelligence.	269,867 European ancestry individuals	NA	AKAP6	1e-13	29942086	Savage JE
rs7146202	14	33303517	15	rs10147849	No	General cognitive ability	Study of 300,486 individuals identifies 148 independent genetic loci influencing general cognitive function.	up to 300,486 European ancestry individuals	NA	AKAP6	4e-11	29844566	Davies G
rs10147849	14	33304431	15	rs10147849	Yes	Intelligence (MTAG)	A combined analysis of genetically correlated traits identifies 187 loci and a role for neurogenesis and myelination in intelligence.	120,934 British ancestry individuals, 127,548 individuals	NA	AKAP6	1e-09	29326435	Hill WD
rs281297	15	47685504	16	rs281297	Yes	Attention deficit hyperactivity disorder (MTAG)	Multi-trait analysis for genome-wide association study of five psychiatric disorders.	61,421 individuals	NA	SEMA6D	7e-09	32606422	Wu Y
rs12920967	16	72251074	19	rs9927158	No	Apolipoprotein B levels	Genetics of 35 blood and urine biomarkers in the UK Biobank.	340,860 European ancestry individuals, 5,962 African ancestry individuals, 7,275 South Asian ancestry individuals	NA	PMFBP1 - LINC01572	1e-19	33462484	Sinnott-Armstrong N
rs12920967	16	72251074	19	rs9927158	No	Total cholesterol levels	Genetics of 35 blood and urine biomarkers in the UK Biobank.	342,508 European ancestry individuals, 6,014 African ancestry individuals, 7,336 South Asian ancestry individuals	NA	PMFBP1 - LINC01572	3e-18	33462484	Sinnott-Armstrong N
rs12920967	16	72251074	19	rs9927158	No	Low density lipoprotein cholesterol levels	Genetics of 35 blood and urine biomarkers in the UK Biobank.	341,875 European ancestry individuals, 6,003 African ancestry individuals, 7,319 South Asian ancestry individuals	NA	PMFBP1 - LINC01572	2e-20	33462484	Sinnott-Armstrong N
rs12920967	16	72251074	19	rs9927158	No	Triglyceride levels	Genetics of 35 blood and urine biomarkers in the UK Biobank.	342,233 European ancestry individuals, 6,014 African ancestry individuals, 7,330 South Asian ancestry individuals	NA	PMFBP1 - LINC01572	1e-11	33462484	Sinnott-Armstrong N

## Sheet: Supp_Table_5
Supplementary Table 5. Genes implicated by positional and/or eQTL mapping of candidate SNPs in loci overlapping between ADHD and PLS
pLI : pLI score from ExAC database indicating the probability of being loss-of-function intolerant, the higher the score is, the more intolerant to loss-of-function mutations the gene is; ncRVIS : Non-coding residual variation intolerance score, the higher the score is, the more intolerant to noncoding variants the gene is; posMapSNPs: The number of SNPs mapped to gene based on positional mapping…
Gene	Chr	Start bp	End bp	Strand	Type	EntrezID	Ensembl ID	pLI	ncRVIS	posMapSNPs	posMapMaxCADD	eqtlMapSNPs	eqtlMapminP	eqtlMapminQ	eqtlTissues	Candidate SNPs	GenomicLocus
RNF123	3	49726932	49758962	1	protein_coding	63891	ENSG00000164068	0.969715	-0.461991	0	0	1	1.23882e-12	1.00961e-15	GTEx/v8/Brain_Anterior_cingulate_cortex_BA24:GTEx/v8/Brain_Cerebellar_Hemisphere:GTEx/v8/Brain_Cerebellum:GTEx/v8/Brain_Cortex:GTEx/v8/Brain_Hypothalamus:GTEx/v8/Brain_Nucleus_accumbens_basal_ganglia:GTEx/v8/Brain_Putamen_basal_ganglia	rs7613360	6
GMPPB	3	49754277	49761384	-1	protein_coding	29925	ENSG00000173540	8.24536e-05	-0.659554	0	0	1	4.62635e-11	1.80063e-28	GTEx/v8/Brain_Caudate_basal_ganglia:GTEx/v8/Brain_Cerebellar_Hemisphere:GTEx/v8/Brain_Cerebellum:GTEx/v8/Brain_Cortex:GTEx/v8/Brain_Frontal_Cortex_BA9:GTEx/v8/Brain_Hippocampus:GTEx/v8/Brain_Hypothalamus:GTEx/v8/Brain_Nucleus_accumbens_basal_ganglia:GTEx/v8/Brain_Putamen_basal_ganglia:GTEx/v8/Brain_Spinal_cord_cervical_c-1	rs7613360	6
FAM212A	3	49840687	49842463	1	protein_coding	389119	ENSG00000185614	0.000589161	NA	0	0	1	2.74772e-11	2.06179e-23	GTEx/v8/Brain_Cerebellar_Hemisphere:GTEx/v8/Brain_Cerebellum	rs7613360	6
RBM6	3	49977440	50137478	1	protein_coding	10180	ENSG00000004534	1	-0.685653	0	0	1	7.10326e-24	1.61235e-34	GTEx/v8/Brain_Anterior_cingulate_cortex_BA24:GTEx/v8/Brain_Caudate_basal_ganglia:GTEx/v8/Brain_Cerebellar_Hemisphere:GTEx/v8/Brain_Cerebellum:GTEx/v8/Brain_Cortex:GTEx/v8/Brain_Frontal_Cortex_BA9:GTEx/v8/Brain_Hippocampus:GTEx/v8/Brain_Hypothalamus:GTEx/v8/Brain_Nucleus_accumbens_basal_ganglia:GTEx/v8/Brain_Putamen_basal_ganglia:GTEx/v8/Brain_Spinal_cord_cervical_c-1:GTEx/v8/Brain_Substantia_nigra	rs7613360	6
PRSS55	8	10383056	10411676	1	protein_coding	203074	ENSG00000184647	1.23357e-08	0.255257	0	0	1	0.000124525	0.0102587	BRAINEAC/CRBL	rs10101132	11
CHRNA2	8	27317279	27337400	-1	protein_coding	1135	ENSG00000120903	0.00176648	2.5642	0	0	3	2.20955e-08	7.93375e-12	GTEx/v8/Brain_Cerebellar_Hemisphere:GTEx/v8/Brain_Cerebellum	rs11780592	12
EPHX2	8	27348296	27403081	1	protein_coding	2053	ENSG00000120915	4.92249e-13	1.72964	0	0	3	5.19269e-05	0.0305947	BRAINEAC/WHMT	rs11780592	12
CCDC25	8	27590835	27630170	-1	protein_coding	55246	ENSG00000147419	0.051834	0.653982	0	0	3	4.8507e-06	1.35296e-23	GTEx/v8/Brain_Nucleus_accumbens_basal_ganglia	rs11780592	12
PSTPIP1	15	77285700	77329673	1	protein_coding	9051	ENSG00000140368	0.00072615	-0.797914	0	0	3	1.09452e-05	7.33086e-10	GTEx/v8/Brain_Caudate_basal_ganglia	rs11633054	17
DHODH	16	72042487	72058954	1	protein_coding	1723	ENSG00000102967	0.0128239	0.964115	0	0	8	1.02312e-05	1.37329e-08	GTEx/v8/Brain_Caudate_basal_ganglia	rs9927158	19
ARTN	1	44398992	44402913	1	protein_coding	9048	ENSG00000117407	0.2931	-0.349064	0	0	9	1.72978e-10	1.29717e-28	GTEx/v8/Brain_Cerebellar_Hemisphere:GTEx/v8/Brain_Cerebellum	rs11210887	1
LINGO1	15	77905369	78113242	-1	protein_coding	84894	ENSG00000169783	0.952116	0.269258	0	0	18	2.78429e-08	3.66374e-06	GTEx/v8/Brain_Caudate_basal_ganglia:GTEx/v8/Brain_Nucleus_accumbens_basal_ganglia	rs11633054	17
RNF8	6	37321748	37362514	1	protein_coding	9025	ENSG00000112130	0.995893	-0.32835	0	0	28	6.04739e-09	2.9994e-05	GTEx/v8/Brain_Caudate_basal_ganglia:GTEx/v8/Brain_Putamen_basal_ganglia	rs57349798	8
FAM186A	12	50720013	50790405	-1	protein_coding	121006	ENSG00000185958	NA	-0.164143	0	0	51	0.00093398	0.0438891	BRAINEAC/SNIG	rs1902330	13
KDM4A	1	44115829	44171186	1	protein_coding	9682	ENSG00000066135	0.999994	-1.02943	1	1.168	0	NA	NA	NA	rs11210887	1
SORT1	1	109852192	109940573	-1	protein_coding	6272	ENSG00000134243	0.999927	-1.34619	1	8.138	0	NA	NA	NA	rs2272272	2
SYPL2	1	110009180	110024759	1	protein_coding	284612	ENSG00000143028	0.0167711	0.437866	1	22.2	0	NA	NA	NA	rs2272272	2
CAMKV	3	49895421	49907655	-1	protein_coding	79012	ENSG00000164076	0.996846	-0.638323	1	2.031	0	NA	NA	NA	rs7613360	6
MST1R	3	49924435	49941299	-1	protein_coding	4486	ENSG00000164078	1.69349e-20	-0.377645	1	2.031	1	1.85053e-10	6.28537e-15	GTEx/v8/Brain_Anterior_cingulate_cortex_BA24:GTEx/v8/Brain_Cerebellar_Hemisphere:GTEx/v8/Brain_Cerebellum:GTEx/v8/Brain_Cortex:GTEx/v8/Brain_Nucleus_accumbens_basal_ganglia	rs7613360	6
TSPAN3	15	77336359	77376326	-1	protein_coding	10099	ENSG00000140391	0.284424	-1.15339	1	2.709	1	0.000105231	0.000771833	GTEx/v8/Brain_Cerebellar_Hemisphere	rs11633054	17
HP	16	72088491	72094954	1	protein_coding	3240	ENSG00000257017	0.0293907	1.0442	1	11.07	1	2.31472e-05	0.00735374	GTEx/v8/Brain_Amygdala	rs9927158	19
TXNL4B	16	72078188	72128330	-1	protein_coding	54957	ENSG00000140830	0.0173065	-0.594229	1	11.07	2	3.81377e-05	9.32081e-07	GTEx/v8/Brain_Anterior_cingulate_cortex_BA24:GTEx/v8/Brain_Caudate_basal_ganglia	rs9927158	19
HPR	16	72088522	72111145	1	protein_coding	3250	ENSG00000261701	2.94872e-07	-0.259845	1	11.07	36	2.02112e-21	3.43764e-35	BRAINEAC/CRBL:BRAINEAC/FCTX:BRAINEAC/HIPP:BRAINEAC/MEDU:BRAINEAC/OCTX:BRAINEAC/PUTM:BRAINEAC/SNIG:BRAINEAC/WHMT:BRAINEAC/aveALL:GTEx/v8/Brain_Amygdala:GTEx/v8/Brain_Anterior_cingulate_cortex_BA24:GTEx/v8/Brain_Caudate_basal_ganglia:GTEx/v8/Brain_Cerebellar_Hemisphere:GTEx/v8/Brain_Cerebellum:GTEx/v8/Brain_Cortex:GTEx/v8/Brain_Frontal_Cortex_BA9:GTEx/v8/Brain_Hippocampus:GTEx/v8/Brain_Hypothalamus…	rs9927158	19
SEMA6D	15	47476298	48066420	1	protein_coding	80031	ENSG00000137872	0.99947	-0.259467	2	10.4	0	NA	NA	NA	rs281297	16
CCDC167	6	37450696	37467698	-1	protein_coding	154467	ENSG00000198937	0.00208988	0.155729	2	2.793	28	3.09324e-10	7.99157e-17	GTEx/v8/Brain_Caudate_basal_ganglia:GTEx/v8/Brain_Cerebellar_Hemisphere:GTEx/v8/Brain_Cortex:GTEx/v8/Brain_Frontal_Cortex_BA9:GTEx/v8/Brain_Hippocampus:GTEx/v8/Brain_Hypothalamus:GTEx/v8/Brain_Nucleus_accumbens_basal_ganglia:GTEx/v8/Brain_Putamen_basal_ganglia	rs57349798	8
PEAK1	15	77400471	77712486	-1	protein_coding	79834	ENSG00000173517	0.760545	NA	5	12.34	0	NA	NA	NA	rs11633054	17
PTPRF	1	43990858	44089343	1	protein_coding	5792	ENSG00000142949	0.999998	-1.11692	7	12.97	0	NA	NA	NA	rs11210887	1
ABHD17C	15	80972025	81047962	1	protein_coding	58489	ENSG00000136379	0.840829	0.10123	7	7.219	7	1.4861e-07	0.000742763	GTEx/v8/Brain_Caudate_basal_ganglia	rs12441947	18
DUSP6	12	89741009	89747048	-1	protein_coding	1848	ENSG00000139318	0.911205	-0.308177	11	23	0	NA	NA	NA	rs770087	14
HMG20A	15	77712754	77777949	1	protein_coding	10363	ENSG00000140382	0.932476	-0.888999	13	17.74	0	NA	NA	NA	rs11633054	17
TNKS	8	9413424	9639856	1	protein_coding	8658	ENSG00000173273	0.777116	1.63727	14	11.69	9	5.29407e-07	9.06491e-06	GTEx/v8/Brain_Putamen_basal_ganglia	rs10101132	11
KCNH3	12	49932940	49952091	1	protein_coding	23416	ENSG00000135519	0.99989	NA	17	15.47	0	NA	NA	NA	rs1902330	13
AKAP6	14	32798479	33300567	1	protein_coding	9472	ENSG00000151320	0.999937	-0.797217	17	14.01	0	NA	NA	NA	rs10147849	15
FAM186B	12	49976668	49999422	-1	protein_coding	84070	ENSG00000135436	2.40022e-12	0.596799	18	11.51	0	NA	NA	NA	rs1902330	13
PMFBP1	16	72146056	72210777	-1	protein_coding	83449	ENSG00000118557	NA	-0.0123066	19	19.5	0	NA	NA	NA	rs9927158	19
MCRS1	12	49950327	49961936	-1	protein_coding	10445	ENSG00000187778	0.0665356	-0.201387	19	15.47	87	3.74873e-06	0.00995153	GTEx/v8/Brain_Hippocampus	rs1902330	13
FOXP2	7	113726382	114333827	1	protein_coding	93986	ENSG00000128573	0.996179	-0.404517	22	14.87	0	NA	NA	NA	rs6980093	10
TMBIM6	12	50101508	50158717	1	protein_coding	7009	ENSG00000139644	0.0161697	-0.476462	27	15.1	0	NA	NA	NA	rs1902330	13
PRPF40B	12	49962001	50038449	1	protein_coding	25766	ENSG00000110844	0.988653	NA	29	19.89	0	NA	NA	NA	rs1902330	13
FMNL3	12	50031724	50101948	-1	protein_coding	91010	ENSG00000161791	0.3565	-0.73003	35	15.87	0	NA	NA	NA	rs1902330	13

## Sheet: Supp_Table7
Supplementary Table 6.List of SNPs included in the Mendelian randomization analysis of ADHD on parental lifespan
							ADHD			PLS
SNP	CHR	BP	Gene	Annotation	Effect allele	Other allele	Beta	Se	P-value	Beta	Se	P-value
rs17531412	1	44182244	ST3GAL3	intronic	A	G	0.105396	0.0148	1.072e-12	-0.00633473	0.00357469	0.078
rs12723279	1	44310744	ST3GAL3	intronic	T	C	-0.0862008	0.015	1.004e-08	0.00217172	0.00367174	0.57
rs4858241	3	20669071		intergenic	T	G	0.0821973	0.0143	8.172e-09	-0.00272512	0.00338728	0.41
rs4916723	5	87854395	LINC00461	intronic	A	C	-0.0777994	0.0138	1.807e-08	0.00565121	0.00334403	0.096
rs10262192	7	114091753	FOXP2	intronic	A	G	0.0740958	0.0135	3.655e-08	-0.00348609	0.00329606	0.28
rs74760947	8	34352610		intergenic	A	G	-0.179605	0.0317	1.393e-08	0.0040894	0.00768731	0.61
rs12265655	10	106744534	SORCS3	intronic	T	C	0.0923968	0.0164	1.762e-08	-0.0115397	0.00402888	0.0051
rs1427829	12	89760744		intergenic	A	G	0.0821973	0.0136	1.349e-09	-0.00248058	0.00329055	0.43
rs8039398	15	47730870	SEMA6D	intronic	T	C	-0.079996	0.0135	2.986e-09	0.0108683	0.00328713	0.00091
rs212178	16	72578131		intergenic	A	G	-0.117096	0.0205	1.198e-08	0.0147126	0.00519455	0.0045
PLS: Parental lifespan
